# Supplementary material for: Motor dysfunction and neurodegeneration in a C9orf72 mouse line expressing poly-PR
Source: Nat Commun. 2019 Jul 2;10:2906. doi: 10.1038/s41467-019-10956-w (PMC6606620; doi:10.1038/s41467-019-10956-w)
Supplement: Supplementary file 4 — Supplementary Data 1 [file 41467_2019_10956_MOESM4_ESM.csv]

Differentially expressed genes of the cerebellum at 5 months old
genes	mgi_symbol	baseMean	log2FoldChange	lfcSE	stat	pvalue	padj
ENSMUSG00000052276	Ostn	77.81645838	3.107434965	0.294950282	10.53545345	5.93E-26	1.75E-22
ENSMUSG00000024164	C3	35.68995309	2.463373934	0.426955168	5.769631379	7.94E-09	1.28E-06
ENSMUSG00000024300	Myo1f	23.24360848	1.81894557	0.459840991	3.955596837	7.63E-05	0.003083372
ENSMUSG00000021091	Serpina3n	77.53863957	1.594121115	0.270415309	5.895084575	3.74E-09	6.29E-07
ENSMUSG00000073418	C4b	456.2707832	1.533259053	0.347072692	4.417688541	9.98E-06	0.000582878
ENSMUSG00000026483	Fam129a	93.70247085	1.530138353	0.220995663	6.923838835	4.40E-12	1.30E-09
ENSMUSG00000011154	Cfap161	49.81770957	1.510363437	0.297133773	5.083109272	3.71E-07	3.63E-05
ENSMUSG00000031297	Slc7a3	36.1397911	1.492350223	0.398750062	3.742570509	0.000182147	0.006320429
ENSMUSG00000074715	Ccl28	39.24585517	1.448745759	0.438346835	3.305021604	0.000949691	0.022715743
ENSMUSG00000040125	Gpr26	245.4530603	1.391840718	0.141586501	9.830320772	8.34E-23	1.54E-19
ENSMUSG00000046718	Bst2	66.84256848	1.353256298	0.315817213	4.284935218	1.83E-05	0.000944768
ENSMUSG00000052133	Sema5b	124.323395	1.351385809	0.209152058	6.46125992	1.04E-10	2.26E-08
ENSMUSG00000094942	Gm3604	23.86959171	1.343726308	0.430697787	3.119882081	0.001809235	0.036786939
ENSMUSG00000024338	Psmb8	26.66215277	1.318681037	0.419044832	3.146873402	0.001650264	0.03426152
ENSMUSG00000057596	Trim30d	41.51278184	1.264828109	0.407225687	3.105963469	0.001896601	0.037988567
ENSMUSG00000040164	Kcns1	31.48251756	1.255702535	0.362297519	3.465942959	0.000528375	0.014557738
ENSMUSG00000069516	Lyz2	174.2405283	1.249908983	0.196834231	6.350058999	2.15E-10	4.42E-08
ENSMUSG00000050335	Lgals3	36.89714873	1.237751424	0.37046933	3.341036151	0.000834664	0.020666661
ENSMUSG00000058620	Adra2b	37.85913297	1.237739232	0.338350848	3.658153187	0.000254039	0.008309812
ENSMUSG00000090272	Mndal	87.81905669	1.20914501	0.293751208	4.116221407	3.85E-05	0.001755146
ENSMUSG00000046805	Mpeg1	249.0417716	1.175650048	0.169790853	6.924107071	4.39E-12	1.30E-09
ENSMUSG00000021423	Ly86	51.27093396	1.17081655	0.307786952	3.803983704	0.000142388	0.005133592
ENSMUSG00000056144	Trim34a	48.09835805	1.142262961	0.359001507	3.181777618	0.001463742	0.031633083
ENSMUSG00000020932	Gfap	2926.798026	1.139237398	0.203637584	5.594435839	2.21E-08	3.21E-06
ENSMUSG00000027313	Chac1	80.81103473	1.131712545	0.25652476	4.411708815	1.03E-05	0.000594515
ENSMUSG00000046607	Hrk	233.1236443	1.111561085	0.167450316	6.638154599	3.18E-11	7.96E-09
ENSMUSG00000096606	Tpbgl	41.32476463	1.088478211	0.321761096	3.382877	0.000717308	0.01845436
ENSMUSG00000022468	Endou	42.46145234	1.064507912	0.34115086	3.12034363	0.001806402	0.036779932
ENSMUSG00000038539	Atf5	435.6644934	1.064270419	0.108111177	9.844221969	7.26E-23	1.53E-19
ENSMUSG00000038578	Susd1	36.91953991	1.049495153	0.339562769	3.090725041	0.001996684	0.039370837
ENSMUSG00000062252	Lhfpl5	64.99040112	1.033826192	0.252854791	4.088616188	4.34E-05	0.001932142
ENSMUSG00000015852	Fcrls	63.49064321	1.025605117	0.280182977	3.660483327	0.00025174	0.008269377
ENSMUSG00000020098	Pcbd1	50.06553811	0.988400493	0.286115714	3.454548093	0.000551216	0.015062223
ENSMUSG00000036887	C1qa	275.9638417	0.984258712	0.175428952	5.610583096	2.02E-08	2.98E-06
ENSMUSG00000084350	Znf41-ps	67.34420374	0.976846699	0.25441133	3.839635201	0.000123217	0.004587903
ENSMUSG00000091549	Gm6548	69.26637464	0.949958397	0.311818265	3.046512994	0.002315125	0.044214695
ENSMUSG00000023992	Trem2	67.8961195	0.9357558	0.256926993	3.642107775	0.000270415	0.008785213
ENSMUSG00000018774	Cd68	59.36928411	0.924623259	0.271919248	3.400359723	0.000672973	0.017483094
ENSMUSG00000030579	Tyrobp	57.83451788	0.922940239	0.297019875	3.107334953	0.001887824	0.037864056
ENSMUSG00000028360	Slc44a5	183.6101815	0.922634677	0.165062127	5.589620664	2.28E-08	3.27E-06
ENSMUSG00000075570	Krt26	45.28427709	0.921958616	0.304907426	3.023732904	0.002496768	0.046896085
ENSMUSG00000074480	Mex3a	79.49235796	0.907969005	0.251638358	3.608229737	0.000308293	0.009533878
ENSMUSG00000103047	Gm37310	96.13461625	0.902610544	0.268790101	3.358049802	0.000784945	0.01969958
ENSMUSG00000021676	Iqgap2	79.72501113	0.89489082	0.251191818	3.5625795	0.000367229	0.010813494
ENSMUSG00000035493	Tgfbi	68.01074343	0.885548999	0.249670265	3.546874111	0.000389831	0.01141085
ENSMUSG00000020599	Rgs9	79.27213335	0.885107993	0.232938427	3.799750889	0.000144842	0.00519672
ENSMUSG00000038642	Ctss	488.1614009	0.884958926	0.11061648	8.000244834	1.24E-15	7.01E-13
ENSMUSG00000037664	Cdkn1c	127.4989305	0.850087383	0.219127539	3.879418282	0.000104707	0.00397885
ENSMUSG00000042195	Slc35f2	62.67066462	0.8421014	0.267306256	3.150324325	0.001630893	0.034058894
ENSMUSG00000031786	Drc7	114.0052549	0.831489014	0.262878627	3.163014897	0.001561443	0.032888586
ENSMUSG00000054013	Tmem179	179.9780532	0.811888022	0.153315988	5.295520913	1.19E-07	1.41E-05
ENSMUSG00000102224	4930447F24Rik	222.4302092	0.79871155	0.181936595	4.390054406	1.13E-05	0.000644281
ENSMUSG00000040703	Cyp2s1	80.46010296	0.794961545	0.225885255	3.519315796	0.000432661	0.012515852
ENSMUSG00000035513	Ntng2	155.0391483	0.79203292	0.194132178	4.079864189	4.51E-05	0.001994031
ENSMUSG00000015947	Fcgr1	62.24440902	0.791844162	0.26286029	3.012414543	0.002591784	0.047829901
ENSMUSG00000026355	Mcm6	114.9387983	0.773244266	0.192435693	4.018195667	5.86E-05	0.002469794
ENSMUSG00000036896	C1qc	203.9172971	0.771165772	0.165018652	4.673203672	2.97E-06	0.00021808
ENSMUSG00000021303	Gng4	111.714006	0.76974497	0.194819599	3.951065362	7.78E-05	0.003116802
ENSMUSG00000036905	C1qb	252.4078552	0.769475161	0.156633924	4.912570299	8.99E-07	7.73E-05
ENSMUSG00000057969	Sema3b	132.5747799	0.76836383	0.21196929	3.624882779	0.000289093	0.009190034
ENSMUSG00000027381	Bcl2l11	165.0179723	0.764085692	0.164494033	4.645066305	3.40E-06	0.000241606
ENSMUSG00000050394	Armcx6	65.7578292	0.761239427	0.246087105	3.093373896	0.001978946	0.039200445
ENSMUSG00000035504	Reep6	204.2898295	0.758148709	0.166320971	4.558347068	5.16E-06	0.000343301
ENSMUSG00000049336	Tenm2	549.6616094	0.752553917	0.115934759	6.491184531	8.52E-11	1.93E-08
ENSMUSG00000074466	Gm15417	83.04460036	0.749157393	0.228034061	3.285287249	0.001018784	0.024018616
ENSMUSG00000028581	Laptm5	161.7786662	0.740703304	0.181419938	4.082810925	4.45E-05	0.001975116
ENSMUSG00000028804	Csmd2	777.9721839	0.739369756	0.097890276	7.553045957	4.25E-14	1.80E-11
ENSMUSG00000056296	Synpr	1248.467687	0.738165646	0.08157691	9.04870815	1.45E-19	1.26E-16
ENSMUSG00000060802	B2m	1184.727278	0.726301086	0.074846138	9.703922014	2.90E-22	4.29E-19
ENSMUSG00000078307	AI593442	842.0901135	0.71660127	0.086986952	8.238031691	1.75E-16	1.18E-13
ENSMUSG00000097466	D430036J16Rik	83.65724613	0.707903213	0.23517638	3.010094861	0.002611661	0.04807668
ENSMUSG00000029798	Herc6	104.7834539	0.706845174	0.230456812	3.067148108	0.002161117	0.041776663
ENSMUSG00000022076	Klhl1	79.82601003	0.705442999	0.228354849	3.089240287	0.002006691	0.039445348
ENSMUSG00000087035	Tmem74bos	86.73440509	0.701005291	0.220853508	3.174073604	0.001503156	0.032155785
ENSMUSG00000040536	Necab1	547.7921615	0.700954706	0.114215267	6.137136674	8.40E-10	1.61E-07
ENSMUSG00000039457	Ppl	97.06368421	0.693403043	0.22266376	3.114126167	0.001844906	0.037205181
ENSMUSG00000066705	Fxyd6	1252.703755	0.665803796	0.070172938	9.488042206	2.35E-21	2.90E-18
ENSMUSG00000025064	Col17a1	121.0383426	0.659096251	0.189713463	3.474166989	0.000512442	0.014238567
ENSMUSG00000045763	Basp1	192.7532672	0.658363014	0.150520388	4.373912554	1.22E-05	0.000688544
ENSMUSG00000022489	Pde1b	590.9533325	0.643376049	0.107655611	5.97624261	2.28E-09	4.07E-07
ENSMUSG00000020814	Mxra7	230.3286777	0.642624981	0.142095001	4.52250239	6.11E-06	0.000401497
ENSMUSG00000019880	Rspo3	123.3153217	0.639317573	0.190559583	3.354948425	0.000793798	0.019887999
ENSMUSG00000025813	Homer2	720.5689063	0.638812758	0.116186768	5.498154116	3.84E-08	5.16E-06
ENSMUSG00000020297	Nsg2	1540.078323	0.611266907	0.15465165	3.952540476	7.73E-05	0.003107181
ENSMUSG00000059854	Hydin	124.8786471	0.610932618	0.187236356	3.26289526	0.001102803	0.025343358
ENSMUSG00000053399	Adamts18	380.3304835	0.594182737	0.117360136	5.062900885	4.13E-07	3.94E-05
ENSMUSG00000030319	Cand2	198.0392458	0.58759397	0.167657383	3.504730665	0.000457069	0.013093799
ENSMUSG00000019851	Perp	154.0075876	0.582871392	0.174809745	3.334318648	0.000855086	0.020926965
ENSMUSG00000019487	Trip10	111.9694399	0.576403871	0.191055198	3.016949434	0.002553324	0.047416125
ENSMUSG00000026614	Slc30a10	148.7895793	0.544583607	0.172366555	3.159450556	0.001580669	0.033189562
ENSMUSG00000061232	H2-K1	344.6447184	0.54243345	0.125610945	4.318361364	1.57E-05	0.000844949
ENSMUSG00000036334	Igsf10	152.3438274	0.540171283	0.169997925	3.177516926	0.00148542	0.031917546
ENSMUSG00000025188	Hps1	189.0905328	0.538682472	0.148821039	3.619666124	0.000294983	0.009277541
ENSMUSG00000071234	Syndig1l	523.1386062	0.534359724	0.132023133	4.047470395	5.18E-05	0.002231269
ENSMUSG00000029223	Uchl1	1149.863006	0.5311984	0.0690111	7.697289215	1.39E-14	6.63E-12
ENSMUSG00000029718	Pcolce	157.1841791	0.523496786	0.172464421	3.035390047	0.002402248	0.045525679
ENSMUSG00000027584	Oprl1	238.1188924	0.512023643	0.137323782	3.728586812	0.000192557	0.006619468
ENSMUSG00000020022	Ndufa12	573.0417154	0.508660567	0.114914889	4.426411342	9.58E-06	0.000571096
ENSMUSG00000031958	Ldhd	312.0298143	0.506732405	0.136669372	3.707724702	0.00020913	0.007106568
ENSMUSG00000052854	Nrk	1344.420828	0.505844173	0.064694686	7.818944741	5.33E-15	2.72E-12
ENSMUSG00000026893	Gca	159.7094512	0.501231865	0.164903887	3.039539429	0.002369402	0.045076574
ENSMUSG00000031897	Psmb10	183.4115707	0.501022594	0.154952776	3.233388953	0.001223309	0.027315636
ENSMUSG00000020131	Pcsk4	159.2360283	0.498064912	0.162393669	3.067021741	0.002162031	0.041776663
ENSMUSG00000017466	Timp2	985.8774104	0.495991288	0.098379035	5.041636043	4.62E-07	4.32E-05
ENSMUSG00000020282	Rhbdf1	369.1468734	0.494226751	0.125888427	3.925910919	8.64E-05	0.003405857
ENSMUSG00000031661	Nkd1	259.2647617	0.490127082	0.130911756	3.743950105	0.00018115	0.006315458
ENSMUSG00000022577	Ly6h	287.1208226	0.487705316	0.138882476	3.511640407	0.00044535	0.012807716
ENSMUSG00000021136	Smoc1	236.6164927	0.483789744	0.149038684	3.246068279	0.001170108	0.026366665
ENSMUSG00000029810	Tmem176b	212.2521562	0.482441681	0.157686075	3.05950719	0.002217015	0.042671759
ENSMUSG00000030747	Dgat2	232.5580374	0.481013048	0.147088298	3.270233278	0.001074588	0.024936521
ENSMUSG00000021259	Cyp46a1	540.9793985	0.473594576	0.092844231	5.100958575	3.38E-07	3.38E-05
ENSMUSG00000072653	Zfp783	318.4721911	0.471243387	0.12597333	3.740818701	0.000183422	0.006349745
ENSMUSG00000035835	Plppr3	444.6760156	0.466623384	0.104805856	4.452264435	8.50E-06	0.000519016
ENSMUSG00000046178	Nxph1	275.2135541	0.465318066	0.122118342	3.810386382	0.00013875	0.005017767
ENSMUSG00000036278	Macrod1	297.2985498	0.464903445	0.123482447	3.764935462	0.000166592	0.00590543
ENSMUSG00000041801	Phlda3	175.7145056	0.463142498	0.151862344	3.049752075	0.002290303	0.043797239
ENSMUSG00000020892	Aloxe3	233.8761337	0.459713187	0.141895504	3.239800936	0.001196132	0.026871154
ENSMUSG00000035183	Slc24a5	210.081399	0.454237011	0.147543652	3.078661829	0.002079326	0.040603159
ENSMUSG00000025727	A930017K11Rik	378.1510574	0.453464433	0.12892456	3.517285098	0.000435985	0.012562834
ENSMUSG00000059742	Kcnh7	272.4566865	0.451004206	0.124323409	3.627669238	0.000285991	0.009111042
ENSMUSG00000027208	Fgf7	335.6177365	0.448541693	0.126209511	3.553945243	0.000379498	0.011130442
ENSMUSG00000004952	Rasa4	832.4949021	0.447104701	0.087159399	5.129735934	2.90E-07	3.00E-05
ENSMUSG00000022216	Psme1	234.5804857	0.441805577	0.140258898	3.149929036	0.001633101	0.034058894
ENSMUSG00000029752	Asns	1071.041957	0.436025362	0.074495975	5.853005652	4.83E-09	8.02E-07
ENSMUSG00000051817	Sox12	276.7215974	0.435544925	0.127349754	3.42006883	0.000626053	0.016496104
ENSMUSG00000024601	Isoc1	362.360596	0.433969166	0.143732175	3.019290326	0.002533676	0.047279709
ENSMUSG00000037679	Inf2	824.3013119	0.432570493	0.107859363	4.010504795	6.06E-05	0.002522895
ENSMUSG00000007891	Ctsd	5069.467411	0.430650357	0.06520041	6.605025338	3.97E-11	9.63E-09
ENSMUSG00000062209	Erbb4	862.9736858	0.429244092	0.090684633	4.733371898	2.21E-06	0.000166391
ENSMUSG00000021665	Hexb	918.5906483	0.428731564	0.082628801	5.188645625	2.12E-07	2.29E-05
ENSMUSG00000042804	Gpr153	667.7751787	0.427205472	0.084899628	5.031888605	4.86E-07	4.52E-05
ENSMUSG00000030609	Aen	364.625882	0.420516443	0.108135469	3.888792892	0.000100744	0.003858027
ENSMUSG00000026456	Cyb5r1	277.2307101	0.420342132	0.12922212	3.252865165	0.001142477	0.025903104
ENSMUSG00000038507	Parp12	390.4191231	0.414972817	0.132826134	3.124180495	0.00178301	0.036504793
ENSMUSG00000023224	Serping1	364.0668353	0.413410109	0.120670112	3.425952797	0.000612647	0.016268392
ENSMUSG00000039001	Rps21	329.0336651	0.412945156	0.116752467	3.536928725	0.000404809	0.011802535
ENSMUSG00000029361	Nos1	3621.627194	0.409919711	0.065323631	6.275213238	3.49E-10	6.97E-08
ENSMUSG00000053550	Shisa7	400.1140629	0.407185382	0.106846093	3.810952455	0.000138432	0.005017767
ENSMUSG00000069662	Marcks	1779.916114	0.404143462	0.078412036	5.154099812	2.55E-07	2.65E-05
ENSMUSG00000039059	Hrh3	350.4473428	0.40235202	0.115799911	3.474545156	0.00051172	0.014238567
ENSMUSG00000032763	Ilvbl	599.9333099	0.400498507	0.094821284	4.223719517	2.40E-05	0.00117233
ENSMUSG00000002012	Pnck	551.5455374	0.388847276	0.095324298	4.07920421	4.52E-05	0.001994031
ENSMUSG00000047617	Paxx	996.0378811	0.388178256	0.070821801	5.48105596	4.23E-08	5.58E-06
ENSMUSG00000048758	Rpl29	507.2215034	0.386834147	0.101865233	3.797509082	0.000146157	0.005231233
ENSMUSG00000042406	Atf4	2014.453604	0.385962201	0.058473157	6.600673194	4.09E-11	9.76E-09
ENSMUSG00000041313	Slc7a1	629.9114156	0.385774134	0.084889696	4.544416498	5.51E-06	0.000365159
ENSMUSG00000038550	Ciart	337.2414229	0.385122535	0.120546688	3.194799794	0.001399279	0.030373184
ENSMUSG00000032965	Ift57	640.6333292	0.383444127	0.086500241	4.43286774	9.30E-06	0.000559869
ENSMUSG00000052353	Cemip	743.6001021	0.383392941	0.078715417	4.870620737	1.11E-06	9.40E-05
ENSMUSG00000029007	Agtrap	346.7541747	0.382504333	0.123176672	3.105330947	0.001900662	0.038018391
ENSMUSG00000028661	Epha8	1296.430078	0.381175758	0.073017978	5.220300139	1.79E-07	2.00E-05
ENSMUSG00000015766	Eps8	1584.734957	0.373674684	0.061150607	6.110727255	9.92E-10	1.88E-07
ENSMUSG00000066357	Wdr6	1522.858402	0.369648251	0.087285904	4.234913473	2.29E-05	0.001130352
ENSMUSG00000030500	Slc17a6	366.7255286	0.36741329	0.111555922	3.293534612	0.000989362	0.023474708
ENSMUSG00000031026	Trim66	675.0830559	0.366714231	0.088315699	4.152310805	3.29E-05	0.001529959
ENSMUSG00000036882	Arhgap33	459.9820138	0.363098347	0.108876133	3.33496733	0.000853094	0.020913485
ENSMUSG00000047067	Dusp28	328.0359695	0.359243362	0.115091729	3.121365581	0.001800144	0.036703076
ENSMUSG00000003038	Hmgn2	632.97642	0.354087214	0.091031595	3.889717772	0.000100361	0.003853336
ENSMUSG00000024621	Csf1r	531.6018459	0.352389579	0.093692007	3.761148788	0.000169135	0.005966946
ENSMUSG00000025468	Caly	597.3164654	0.349089325	0.089309117	3.908775899	9.28E-05	0.003599244
ENSMUSG00000016256	Ctsz	492.4523702	0.348839379	0.097680458	3.571229961	0.000355309	0.010610453
ENSMUSG00000025007	Aldh18a1	405.0205039	0.340843262	0.109321024	3.117819871	0.001821941	0.036844836
ENSMUSG00000022656	Nectin3	382.569584	0.338057357	0.110413942	3.0617271	0.00220064	0.04241181
ENSMUSG00000096883	Shisa8	919.1948972	0.337521381	0.080620727	4.186533568	2.83E-05	0.001355003
ENSMUSG00000036002	Fam214b	573.134274	0.333589475	0.090036462	3.705048684	0.00021135	0.007165545
ENSMUSG00000026087	Mrpl30	429.2046999	0.333145841	0.102281639	3.257142191	0.0011254	0.025672329
ENSMUSG00000097885	5031434O11Rik	375.256725	0.333024361	0.106988288	3.112717907	0.001853731	0.037332225
ENSMUSG00000074264	Amy1	377.6647426	0.330354937	0.109779054	3.009271135	0.002618753	0.048147272
ENSMUSG00000040606	Kazn	1165.734205	0.326278848	0.065717583	4.964863752	6.87E-07	6.00E-05
ENSMUSG00000066551	Hmgb1	1081.016413	0.324342955	0.098897844	3.279575582	0.001039634	0.024343692
ENSMUSG00000032532	Cck	579.479825	0.324167792	0.09392029	3.451520349	0.000557438	0.015129068
ENSMUSG00000023805	Synj2	688.882116	0.319611064	0.086048639	3.714307005	0.000203761	0.006940091
ENSMUSG00000029304	Spp1	526.3659743	0.317873958	0.097830402	3.249234922	0.001157159	0.026154618
ENSMUSG00000053398	Phgdh	611.6582528	0.314733581	0.096331779	3.267183305	0.001086233	0.025075394
ENSMUSG00000058600	Rpl30	766.6802058	0.312655769	0.091355506	3.422407513	0.000620692	0.016413364
ENSMUSG00000028070	Naxe	576.2918949	0.312352229	0.091655977	3.407876258	0.000654706	0.017098694
ENSMUSG00000005583	Mef2c	906.5354444	0.309978584	0.073261799	4.231108018	2.33E-05	0.001143146
ENSMUSG00000030123	Plxnd1	622.0214882	0.309332226	0.087514383	3.534644416	0.000408324	0.011881592
ENSMUSG00000079020	Slc45a4	1163.071898	0.308919822	0.071678819	4.309778321	1.63E-05	0.000856613
ENSMUSG00000018451	6330403K07Rik	441.4624716	0.308910723	0.099730496	3.097454976	0.0019519	0.03883462
ENSMUSG00000065990	Aurkaip1	604.7849475	0.30826528	0.092892269	3.318524589	0.000904944	0.021799048
ENSMUSG00000046844	Vat1l	1883.305494	0.307450572	0.071028366	4.328560388	1.50E-05	0.0008217
ENSMUSG00000028444	Cntfr	2122.705393	0.298283654	0.059874082	4.981849312	6.30E-07	5.61E-05
ENSMUSG00000034544	Rsrc1	845.3269122	0.295904972	0.07697276	3.844281683	0.000120906	0.004524642
ENSMUSG00000020538	Srebf1	783.3603373	0.295149344	0.078988669	3.736603559	0.000186523	0.006442004
ENSMUSG00000038884	A230050P20Rik	1044.477409	0.293047959	0.071503239	4.098387219	4.16E-05	0.001863602
ENSMUSG00000060803	Gstp1	642.0059619	0.291215723	0.086431239	3.369334137	0.0007535	0.019137871
ENSMUSG00000034384	Barhl2	698.6706299	0.290418125	0.087300694	3.326641641	0.000878993	0.021351465
ENSMUSG00000042557	Sin3a	843.2544038	0.287810359	0.07994032	3.60031531	0.000317832	0.009767538
ENSMUSG00000027570	Col9a3	776.6075761	0.274095997	0.08057359	3.40180941	0.000669413	0.017421239
ENSMUSG00000042388	Dlgap3	1898.740904	0.268901853	0.063469604	4.236702873	2.27E-05	0.001125148
ENSMUSG00000028078	Dclk2	1628.584646	0.267927929	0.068543307	3.908885371	9.27E-05	0.003599244
ENSMUSG00000003352	Cacnb3	777.2424906	0.267186544	0.077992625	3.425792415	0.000613009	0.016268392
ENSMUSG00000015968	Cacna1d	1398.142171	0.266090413	0.0626957	4.244157326	2.19E-05	0.001092058
ENSMUSG00000061718	Ppp1r1b	2965.128874	0.265328135	0.053229719	4.984586432	6.21E-07	5.56E-05
ENSMUSG00000056938	Acbd4	789.6610237	0.264408135	0.076804763	3.442600755	0.000576149	0.015456692
ENSMUSG00000021262	Evl	883.5486375	0.262401136	0.075572135	3.472194305	0.000516223	0.014316701
ENSMUSG00000029009	Mthfr	803.199432	0.260157682	0.079125843	3.287897763	0.001009385	0.023911422
ENSMUSG00000083282	Ctsf	1575.730049	0.2591945	0.06274254	4.131080763	3.61E-05	0.001662683
ENSMUSG00000022587	Ly6e	1214.358053	0.257873803	0.079841968	3.229802668	0.001238757	0.027618859
ENSMUSG00000024958	Gpr137	976.615964	0.25723182	0.070136805	3.667572551	0.000244864	0.008137754
ENSMUSG00000045312	Lhfpl2	763.3374713	0.253835635	0.081165591	3.127379869	0.001763719	0.036210127
ENSMUSG00000004626	Stxbp2	760.2134682	0.253697988	0.08330896	3.045266546	0.002324742	0.044283935
ENSMUSG00000057455	Rit2	1494.855257	0.253577978	0.077266791	3.281849499	0.001031286	0.024274641
ENSMUSG00000028005	Gucy1b1	1394.117366	0.252603738	0.063157538	3.99958177	6.35E-05	0.002612771
ENSMUSG00000064293	Cntn4	830.0469533	0.252307767	0.077334374	3.262556549	0.001104121	0.025343358
ENSMUSG00000003363	Pld3	1122.490109	0.250543208	0.068383091	3.663818141	0.000248483	0.008216791
ENSMUSG00000032482	Cspg5	1612.811916	0.249509092	0.064432951	3.872383452	0.000107776	0.004074547
ENSMUSG00000057098	Ebf1	1193.75238	0.248040264	0.068737213	3.608529553	0.000307937	0.009533878
ENSMUSG00000018698	Lhx1	1333.264161	0.245716531	0.065876794	3.729940649	0.000191525	0.006599349
ENSMUSG00000038156	Spon1	1961.368662	0.24270297	0.065598744	3.699811211	0.00021576	0.007269159
ENSMUSG00000024587	Nars	3272.309791	0.241304424	0.047437556	5.086780293	3.64E-07	3.59E-05
ENSMUSG00000011179	Odc1	1128.366101	0.240158755	0.072157263	3.328268631	0.000873876	0.021316219
ENSMUSG00000039202	Abhd2	1493.418859	0.238658018	0.069177339	3.449945057	0.000560701	0.015129068
ENSMUSG00000025362	Rps26	984.1384151	0.237851017	0.071503339	3.326432328	0.000879654	0.021351465
ENSMUSG00000031066	Usp11	1266.073055	0.237254249	0.066566767	3.56415461	0.000365031	0.010807592
ENSMUSG00000019467	Arhgef25	1460.031164	0.231286074	0.071702389	3.225639728	0.001256915	0.027897466
ENSMUSG00000032076	Cadm1	1625.196069	0.230296539	0.068691478	3.352621708	0.0008005	0.01998817
ENSMUSG00000024411	Aqp4	5730.86135	0.229597546	0.05111495	4.491788506	7.06E-06	0.000446161
ENSMUSG00000021282	Eif5	6318.092352	0.229424672	0.047244257	4.856138857	1.20E-06	0.000100532
ENSMUSG00000025290	Rps24	1709.169814	0.227924833	0.057796038	3.943606542	8.03E-05	0.003206708
ENSMUSG00000020326	Ccng1	1345.176362	0.225659865	0.065070686	3.467918928	0.000524505	0.014492038
ENSMUSG00000021943	Gdf10	3000.748347	0.224874687	0.052128434	4.313858452	1.60E-05	0.00084999
ENSMUSG00000040794	C1qtnf4	1865.728759	0.223226422	0.072648661	3.072684592	0.002121426	0.041207512
ENSMUSG00000032518	Rpsa	2630.874632	0.222634782	0.050519365	4.406919681	1.05E-05	0.000605433
ENSMUSG00000018470	Kcnab3	905.4014529	0.222581562	0.072028272	3.090197163	0.002000237	0.039370837
ENSMUSG00000012848	Rps5	1057.826858	0.222484711	0.068969844	3.225825924	0.001256097	0.027897466
ENSMUSG00000029455	Aldh2	1331.169185	0.221597648	0.072265183	3.066451078	0.002166163	0.041801847
ENSMUSG00000029614	Rpl6	1421.161626	0.219512197	0.061190184	3.587376	0.000334022	0.010136832
ENSMUSG00000035530	Eif1	2907.035295	0.219509758	0.061525922	3.567760562	0.000360045	0.01070863
ENSMUSG00000063457	Rps15	1739.894951	0.218741632	0.059796569	3.658096704	0.000254095	0.008309812
ENSMUSG00000025579	Gaa	2898.694128	0.217026314	0.048853039	4.442432207	8.89E-06	0.00054108
ENSMUSG00000016559	H3f3b	7243.554606	0.216883515	0.057419892	3.777149473	0.000158634	0.005636829
ENSMUSG00000045128	Rpl18a	1160.89857	0.212588862	0.067125554	3.167033277	0.001540027	0.032660944
ENSMUSG00000068739	Sars	2183.237138	0.209784245	0.055207857	3.799898349	0.000144755	0.00519672
ENSMUSG00000033278	Ptprm	1620.629205	0.20671439	0.065436743	3.158995724	0.001583138	0.033194252
ENSMUSG00000024608	Rps14	1729.408501	0.204659765	0.060908959	3.36009295	0.000779163	0.019621091
ENSMUSG00000026664	Phyh	1218.496282	0.201768025	0.064689417	3.11902681	0.001814495	0.036792672
ENSMUSG00000004630	Pcp2	3544.907778	0.200853239	0.052684605	3.812370586	0.00013764	0.005017767
ENSMUSG00000060938	Rpl26	1622.135156	0.198596832	0.064416749	3.082999898	0.002049252	0.040228482
ENSMUSG00000001366	Fbxo9	1682.082071	0.198547915	0.062619351	3.170711815	0.001520659	0.032389603
ENSMUSG00000022416	Cacna1i	1890.964761	0.197697073	0.063162239	3.129988339	0.001748132	0.036006785
ENSMUSG00000062296	Trank1	3810.161837	0.194875664	0.053898404	3.615611064	0.00029964	0.009344468
ENSMUSG00000038255	Neurod2	2289.091928	0.190828706	0.056030003	3.405830709	0.000659631	0.017196933
ENSMUSG00000025207	Sema4g	2099.975536	0.188721368	0.061269016	3.0802089	0.002068555	0.040499832
ENSMUSG00000075706	Gpx4	1542.167489	0.18808691	0.060589864	3.104263605	0.001907533	0.038104259
ENSMUSG00000037742	Eef1a1	18326.94943	0.186203073	0.03914978	4.756171666	1.97E-06	0.000155131
ENSMUSG00000031960	Aars	3290.124621	0.180426339	0.050190492	3.59483103	0.000324602	0.009954916
ENSMUSG00000039087	Rreb1	2720.536231	0.180334672	0.053941847	3.343131191	0.000828387	0.020560863
ENSMUSG00000030057	Cnbp	3820.906084	0.179687627	0.04697961	3.824800281	0.000130878	0.004812539
ENSMUSG00000002985	Apoe	16449.52681	0.176009618	0.040783625	4.3156933	1.59E-05	0.000849046
ENSMUSG00000009535	Rnmt	1990.010974	0.171699904	0.057017838	3.011336637	0.002601003	0.047940186
ENSMUSG00000027447	Cst3	3707.920478	0.16882461	0.049704943	3.396535659	0.000682447	0.017698116
ENSMUSG00000034245	Hdac11	2307.551052	0.168625356	0.052458426	3.214457033	0.001306915	0.028748234
ENSMUSG00000022037	Clu	6909.299025	0.167262228	0.046691781	3.582262773	0.000340631	0.010246853
ENSMUSG00000030738	Eif3c	2650.313875	0.166532401	0.052647815	3.163139839	0.001560773	0.032888586
ENSMUSG00000005716	Pvalb	7767.703224	0.164393459	0.049310654	3.333832456	0.000856582	0.020928927
ENSMUSG00000050953	Gja1	3336.202492	0.162403599	0.051110603	3.177493285	0.001485541	0.031917546
ENSMUSG00000064368	mt-Nd6	11470.98883	0.156081422	0.050505811	3.090365643	0.001999102	0.039370837
ENSMUSG00000019132	BC005537	4275.677945	0.150315218	0.044430607	3.383145696	0.000716606	0.01845436
ENSMUSG00000005672	Kit	4351.562626	0.148722537	0.046487499	3.199194194	0.001378123	0.030002084
ENSMUSG00000032399	Rpl4	4841.301626	0.145677681	0.048155721	3.025137565	0.002485201	0.046738213
ENSMUSG00000026223	Itm2c	5609.067525	0.143236459	0.043679544	3.279257197	0.001040807	0.024343692
ENSMUSG00000070880	Gad1	9626.726873	0.133141366	0.038834453	3.428434157	0.000607074	0.016198131
ENSMUSG00000030246	Ldhb	7462.884462	0.127886832	0.042611675	3.001215801	0.002689039	0.049316846
ENSMUSG00000027620	Rbm39	5989.41689	0.126334729	0.039841161	3.170960037	0.00151936	0.032389603
ENSMUSG00000028649	Macf1	12916.26824	-0.118000852	0.037462476	-3.149841267	0.001633592	0.034058894
ENSMUSG00000040785	Ttc3	12358.58732	-0.11960214	0.038562464	-3.101517041	0.001925318	0.038407624
ENSMUSG00000032479	Map4	12488.23638	-0.120435998	0.038720275	-3.110411748	0.001868267	0.037573775
ENSMUSG00000018707	Dync1h1	9441.979007	-0.121515603	0.037288511	-3.258794753	0.001118866	0.025602283
ENSMUSG00000031425	Plp1	15828.49664	-0.122222706	0.037779859	-3.235128691	0.001215879	0.027273332
ENSMUSG00000032186	Tmod2	7817.584328	-0.126709325	0.040251464	-3.147943255	0.001644236	0.034184385
ENSMUSG00000040111	Gramd1b	7229.914474	-0.127421944	0.040571237	-3.140696544	0.001685466	0.034894334
ENSMUSG00000020263	Appl2	7837.332639	-0.129711933	0.03902457	-3.323852986	0.00088783	0.02150533
ENSMUSG00000003279	Dlgap1	6807.969042	-0.131050792	0.041411845	-3.164572637	0.001553109	0.032888586
ENSMUSG00000017781	Pitpna	4953.512178	-0.132605563	0.042460873	-3.123006044	0.001790141	0.036591311
ENSMUSG00000017167	Cntnap1	5782.282867	-0.133865988	0.042512744	-3.148843742	0.001639178	0.034127228
ENSMUSG00000005610	Eif4g2	11642.43284	-0.135603325	0.038852891	-3.490173324	0.000482707	0.013669311
ENSMUSG00000022957	Itsn1	3941.08686	-0.136612071	0.044147863	-3.094420902	0.001971975	0.039127162
ENSMUSG00000032549	Rab6b	7327.95944	-0.136727951	0.040998394	-3.334958664	0.000853121	0.020913485
ENSMUSG00000002028	Kmt2a	5618.76639	-0.137372595	0.042925918	-3.200224957	0.001373204	0.02993908
ENSMUSG00000038664	Herc1	5890.921526	-0.139252635	0.045927697	-3.031996932	0.002429417	0.045922811
ENSMUSG00000013033	Adgrl1	5993.500895	-0.139584128	0.046191398	-3.021864087	0.002512233	0.047066959
ENSMUSG00000020483	Dynll2	8544.061744	-0.140153927	0.040617753	-3.450558333	0.000559428	0.015129068
ENSMUSG00000040724	Kcna2	9509.451521	-0.140678535	0.04428562	-3.176618854	0.001490027	0.031967463
ENSMUSG00000022456	3-Sep	9982.928124	-0.141708696	0.046397119	-3.0542564	0.002256192	0.043200809
ENSMUSG00000003316	Glg1	4522.728114	-0.142487198	0.043543423	-3.272301251	0.001066758	0.024856568
ENSMUSG00000035901	Dennd5a	6338.188286	-0.142498401	0.043618973	-3.266890293	0.001087358	0.025075394
ENSMUSG00000013236	Ptprs	4571.214984	-0.142903291	0.046495054	-3.073515964	0.002115524	0.041204938
ENSMUSG00000028020	Glrb	4433.283672	-0.143162826	0.047282917	-3.027791747	0.002463478	0.04644787
ENSMUSG00000057897	Camk2b	11637.12691	-0.143520624	0.039632165	-3.621316808	0.000293107	0.009238193
ENSMUSG00000026764	Kif5c	15955.62917	-0.143942177	0.036894893	-3.901411934	9.56E-05	0.003700656
ENSMUSG00000022016	Akap11	4244.056572	-0.144223936	0.045445167	-3.173581368	0.001505707	0.032163814
ENSMUSG00000029104	Htt	3821.299886	-0.144571291	0.047070064	-3.071406309	0.00213053	0.04127588
ENSMUSG00000022619	Mapk8ip2	5532.985101	-0.144574661	0.046742899	-3.092975952	0.001981602	0.039200445
ENSMUSG00000055567	Unc80	12928.7579	-0.144988832	0.038734956	-3.743100446	0.000181764	0.006320429
ENSMUSG00000045962	Wnk1	5466.589729	-0.145534302	0.04339983	-3.353338075	0.000798431	0.019970236
ENSMUSG00000036427	Gpi1	6390.299172	-0.145732046	0.044135007	-3.301960435	0.000960116	0.022928007
ENSMUSG00000037351	Actr1b	3694.698991	-0.145795296	0.046582166	-3.129852202	0.001748943	0.036006785
ENSMUSG00000030683	Sez6l2	5715.709899	-0.146157894	0.044051213	-3.317908509	0.000906942	0.021799048
ENSMUSG00000021700	Rab3c	4557.413955	-0.148554903	0.047647319	-3.117801917	0.001822052	0.036844836
ENSMUSG00000007097	Atp1a2	19704.9986	-0.14878159	0.035760595	-4.160489747	3.18E-05	0.001494987
ENSMUSG00000023033	Scn8a	6043.211651	-0.148971598	0.043484051	-3.425890553	0.000612787	0.016268392
ENSMUSG00000014602	Kif1a	14307.25897	-0.149774929	0.036937376	-4.054834021	5.02E-05	0.002181211
ENSMUSG00000020964	Sel1l	3440.846416	-0.152715192	0.049379673	-3.092673239	0.001983624	0.039200445
ENSMUSG00000024073	Birc6	4028.440864	-0.153767138	0.048236654	-3.187765432	0.001433768	0.031030685
ENSMUSG00000037234	Hook3	2958.611937	-0.154609669	0.049444536	-3.126931329	0.001766412	0.036215117
ENSMUSG00000030795	Fus	5741.914209	-0.154633502	0.043396808	-3.563246021	0.000366297	0.010807592
ENSMUSG00000029126	Nsg1	10272.84407	-0.154803003	0.038829829	-3.986703186	6.70E-05	0.002743382
ENSMUSG00000034187	Nsf	8339.017193	-0.155103112	0.040289086	-3.849755061	0.000118236	0.004435951
ENSMUSG00000028488	Sh3gl2	7534.310003	-0.155166502	0.042721299	-3.632064268	0.000281163	0.009019742
ENSMUSG00000022623	Shank3	4995.724266	-0.155292439	0.044114356	-3.520224595	0.000431182	0.0124975
ENSMUSG00000058975	Kcnc1	13824.54435	-0.156340257	0.046366964	-3.371802787	0.000746779	0.019032564
ENSMUSG00000021557	Agtpbp1	4462.727778	-0.156468208	0.046367203	-3.374544867	0.000739379	0.018909161
ENSMUSG00000030774	Pak1	7913.138991	-0.157734369	0.047264242	-3.337287629	0.000846003	0.020842706
ENSMUSG00000051391	Ywhag	8254.5251	-0.158236755	0.0414084	-3.821368465	0.000132713	0.004867907
ENSMUSG00000032118	Fez1	3610.055893	-0.158833008	0.052277346	-3.038276025	0.002379359	0.045207822
ENSMUSG00000055204	Ankrd17	2697.041771	-0.15922015	0.051432706	-3.09569847	0.001963499	0.039011351
ENSMUSG00000021719	Rgs7bp	6494.336188	-0.161646874	0.042424399	-3.810233629	0.000138836	0.005017767
ENSMUSG00000035798	Zdhhc17	3220.562017	-0.162393711	0.049992397	-3.248368136	0.00116069	0.02619438
ENSMUSG00000020864	Ankrd40	3523.158383	-0.162719276	0.053759781	-3.026784563	0.002471701	0.046543537
ENSMUSG00000025085	Ablim1	7460.925266	-0.163004869	0.047672614	-3.419255971	0.000627926	0.016516025
ENSMUSG00000022263	Trio	4950.246912	-0.163177654	0.04554823	-3.582524564	0.00034029	0.010246853
ENSMUSG00000029120	Ppp2r2c	6419.962473	-0.163369336	0.044996128	-3.630742122	0.000282607	0.009042215
ENSMUSG00000025372	Baiap2	2968.753173	-0.163870255	0.054566182	-3.003146783	0.002672035	0.049065869
ENSMUSG00000030465	Psd3	8444.738664	-0.164294955	0.041361258	-3.972194349	7.12E-05	0.002899943
ENSMUSG00000025892	Gria4	9461.019779	-0.164735707	0.04392439	-3.750438168	0.000176526	0.006183424
ENSMUSG00000025425	St8sia5	2255.917592	-0.164864016	0.053955001	-3.055583596	0.00224623	0.043065847
ENSMUSG00000061130	Ppm1b	2921.825711	-0.16711801	0.055094555	-3.033294457	0.002418994	0.045784347
ENSMUSG00000037685	Atp8a1	3191.759063	-0.167479004	0.055161208	-3.036173585	0.002396014	0.045465823
ENSMUSG00000020340	Cyfip2	11148.75326	-0.168451894	0.041881065	-4.022149244	5.77E-05	0.002442609
ENSMUSG00000026490	Cdc42bpa	8053.549595	-0.168519085	0.040944734	-4.115769394	3.86E-05	0.001755146
ENSMUSG00000041607	Mbp	31316.44842	-0.169629836	0.037573052	-4.514667548	6.34E-06	0.000413607
ENSMUSG00000063077	Kif1b	15819.93148	-0.169821001	0.036209626	-4.68994072	2.73E-06	0.000202999
ENSMUSG00000026585	Kifap3	3073.723121	-0.170298021	0.050566567	-3.367798778	0.000757709	0.019178854
ENSMUSG00000046447	Camk2n1	4972.692996	-0.170728674	0.052475104	-3.253517565	0.001139857	0.025903104
ENSMUSG00000003863	Ppfia3	1726.114246	-0.171335317	0.056752964	-3.018966863	0.002536383	0.047279709
ENSMUSG00000036561	Ppp6r2	2428.620382	-0.171984145	0.052338987	-3.285966258	0.001016332	0.023999069
ENSMUSG00000024083	Pja2	7523.820621	-0.172166713	0.043103095	-3.994300435	6.49E-05	0.002664273
ENSMUSG00000033004	Mycbp2	7626.259226	-0.172711316	0.04038	-4.277150032	1.89E-05	0.000971615
ENSMUSG00000004633	Chn2	14064.89411	-0.173378637	0.053475989	-3.242177321	0.001186202	0.02668864
ENSMUSG00000051853	Arf3	3437.568946	-0.174258099	0.048511586	-3.592092403	0.000328033	0.010018576
ENSMUSG00000017412	Cacnb4	8023.500314	-0.17562083	0.045440914	-3.864817285	0.000111172	0.00419222
ENSMUSG00000038178	Slc43a2	2620.892903	-0.175632047	0.053910052	-3.257871967	0.00112251	0.025645979
ENSMUSG00000035891	Cerk	4372.879794	-0.176159871	0.051677286	-3.408845221	0.000652385	0.017068235
ENSMUSG00000044681	Cnpy1	8616.637138	-0.176508041	0.048990842	-3.602878311	0.000314713	0.009712079
ENSMUSG00000024897	Apba1	3300.800461	-0.17755412	0.055007527	-3.227815017	0.001247396	0.027769592
ENSMUSG00000059495	Arhgef12	5045.680207	-0.178271867	0.043426536	-4.105136662	4.04E-05	0.001826621
ENSMUSG00000038244	Mical2	4585.217974	-0.17844884	0.045364136	-3.93369861	8.36E-05	0.003306135
ENSMUSG00000056820	Tsnax	2255.787225	-0.178625441	0.05222678	-3.420188635	0.000625777	0.016496104
ENSMUSG00000037754	Ppp1r16b	3915.646021	-0.17886029	0.047987222	-3.727248277	0.000193582	0.00663927
ENSMUSG00000066036	Ubr4	5414.001216	-0.179514938	0.041396495	-4.336476714	1.45E-05	0.000801576
ENSMUSG00000029055	Plch2	5183.868953	-0.179840988	0.047553347	-3.781878684	0.000155649	0.005557504
ENSMUSG00000026159	Agfg1	2317.97343	-0.179950449	0.058862722	-3.057120761	0.002234742	0.042922804
ENSMUSG00000034312	Iqsec1	5469.33018	-0.180063477	0.043875802	-4.103935853	4.06E-05	0.001830535
ENSMUSG00000030662	Ipo5	2113.857481	-0.180636523	0.057157355	-3.160337334	0.001575866	0.033135771
ENSMUSG00000029467	Atp2a2	24037.72597	-0.180835876	0.042741862	-4.230884371	2.33E-05	0.001143146
ENSMUSG00000030806	Stx1b	8450.810259	-0.182085333	0.050564424	-3.601056236	0.000316927	0.009760031
ENSMUSG00000030337	Vamp1	4421.277207	-0.182322233	0.051769609	-3.521800468	0.000428627	0.012447856
ENSMUSG00000032517	Mobp	9789.597486	-0.182915753	0.055202579	-3.313536381	0.000921241	0.022106798
ENSMUSG00000040097	Flywch1	3281.485065	-0.183241549	0.048074473	-3.811618494	0.00013806	0.005017767
ENSMUSG00000026787	Gad2	3232.370533	-0.183401514	0.050496799	-3.63194335	0.000281295	0.009019742
ENSMUSG00000033953	Ppp3r1	5032.958835	-0.183430464	0.045550147	-4.027000455	5.65E-05	0.002406566
ENSMUSG00000040652	Oaz2	1768.718647	-0.183601192	0.05885892	-3.119343515	0.001812545	0.036792672
ENSMUSG00000022201	Zfr	4242.302865	-0.184918066	0.053133219	-3.480272197	0.000500905	0.014023431
ENSMUSG00000021061	Sptb	8556.696908	-0.185131238	0.042832106	-4.322253972	1.54E-05	0.000833204
ENSMUSG00000036815	Dpp10	3266.339808	-0.185829059	0.049383411	-3.762985515	0.000167897	0.005937446
ENSMUSG00000032826	Ank2	15095.1054	-0.185892279	0.04016703	-4.627981633	3.69E-06	0.000259106
ENSMUSG00000026024	Als2	4885.98354	-0.186033803	0.04382382	-4.245038465	2.19E-05	0.001091451
ENSMUSG00000048279	Sacs	2653.725753	-0.186439701	0.050678491	-3.678872419	0.000234267	0.007834708
ENSMUSG00000042359	Osbpl6	2701.833853	-0.187268289	0.059753007	-3.134039555	0.001724176	0.035645834
ENSMUSG00000024743	Syt7	6175.780194	-0.187490473	0.042624348	-4.398670807	1.09E-05	0.00062162
ENSMUSG00000031065	Cdk16	6062.328605	-0.187559887	0.04665639	-4.020025717	5.82E-05	0.002457689
ENSMUSG00000040596	Pogk	2127.239272	-0.188264362	0.055923552	-3.366459308	0.000761398	0.019239295
ENSMUSG00000089715	Cbx6	4481.044494	-0.18832603	0.048004015	-3.923130841	8.74E-05	0.003436251
ENSMUSG00000050947	Amigo1	1836.09721	-0.188560719	0.056782881	-3.320731834	0.000897818	0.021685522
ENSMUSG00000004267	Eno2	10185.01809	-0.189397227	0.042834265	-4.421629012	9.80E-06	0.000579215
ENSMUSG00000036698	Ago2	2664.182565	-0.190324918	0.054711641	-3.478691445	0.000503868	0.014079151
ENSMUSG00000022791	Tnk2	3017.006263	-0.190728898	0.050834842	-3.751932522	0.000175477	0.006161275
ENSMUSG00000001036	Epn2	2833.35398	-0.191046089	0.0538895	-3.545144951	0.000392397	0.011463273
ENSMUSG00000031955	Bcar1	2266.972802	-0.191051408	0.056715023	-3.368620829	0.000755453	0.01915455
ENSMUSG00000028849	Map7d1	5316.951426	-0.191173656	0.047075931	-4.060963894	4.89E-05	0.00213729
ENSMUSG00000026028	Trak2	2893.773254	-0.191245203	0.053640255	-3.565329893	0.000363399	0.010786669
ENSMUSG00000026494	Kif26b	2412.202512	-0.191352986	0.058481415	-3.272030703	0.00106778	0.024856568
ENSMUSG00000022523	Fgf12	2114.754373	-0.19189712	0.058028745	-3.306932117	0.000943237	0.022597952
ENSMUSG00000038658	Ric1	1579.43678	-0.191902838	0.059819603	-3.208025925	0.001336495	0.02926824
ENSMUSG00000024277	Mapre2	6212.897508	-0.192313549	0.04571173	-4.207094068	2.59E-05	0.001252916
ENSMUSG00000039477	Tnrc18	1946.460516	-0.192787182	0.058948826	-3.270415943	0.001073895	0.024936521
ENSMUSG00000034636	Zyg11b	3220.991862	-0.193204913	0.047845517	-4.038098567	5.39E-05	0.002315541
ENSMUSG00000028917	Plekhm2	1863.233557	-0.193212384	0.056618059	-3.412557532	0.000643563	0.016867295
ENSMUSG00000026825	Dnm1	14871.1805	-0.193356534	0.049105573	-3.937568005	8.23E-05	0.003262011
ENSMUSG00000021196	Pfkp	3482.777735	-0.193609577	0.046923668	-4.126053746	3.69E-05	0.001694151
ENSMUSG00000039126	Prune2	4496.182327	-0.193863306	0.043466005	-4.460113269	8.19E-06	0.000506647
ENSMUSG00000027894	Slc6a17	6418.916035	-0.194113918	0.040615014	-4.779363521	1.76E-06	0.000141273
ENSMUSG00000015222	Map2	10383.68845	-0.194307066	0.036842575	-5.273981641	1.33E-07	1.53E-05
ENSMUSG00000026667	Uhmk1	4291.390058	-0.194823369	0.047770487	-4.078320783	4.54E-05	0.001995665
ENSMUSG00000027624	Epb41l1	8843.634852	-0.19499353	0.037413256	-5.21188346	1.87E-07	2.08E-05
ENSMUSG00000032525	Nktr	4863.548416	-0.19628291	0.048876501	-4.015895255	5.92E-05	0.002479882
ENSMUSG00000026904	Slc4a10	4623.43187	-0.196518276	0.046269611	-4.247242895	2.16E-05	0.001085328
ENSMUSG00000006740	Kif5b	5513.034813	-0.196864504	0.059004864	-3.336411451	0.000848675	0.020873723
ENSMUSG00000029068	Ccnl2	3876.650521	-0.196954882	0.060898126	-3.234169824	0.001219969	0.02728227
ENSMUSG00000034584	Exph5	2481.324437	-0.197176754	0.054439233	-3.62196058	0.000292379	0.009234918
ENSMUSG00000065954	Tacc1	2450.13881	-0.19776176	0.05265417	-3.755861283	0.000172746	0.006079849
ENSMUSG00000025757	Hspa4l	3725.181527	-0.198058453	0.053485107	-3.703057993	0.000213016	0.007205503
ENSMUSG00000057406	Nsd2	2835.012214	-0.198688252	0.051913533	-3.827292076	0.000129561	0.004787917
ENSMUSG00000027716	Trpc3	1984.201109	-0.199197208	0.05834537	-3.414104832	0.000639919	0.01680158
ENSMUSG00000030105	Arl8b	3073.392429	-0.200104397	0.062440339	-3.204729493	0.001351895	0.029518032
ENSMUSG00000030257	Srgap3	7281.715957	-0.200246334	0.046174486	-4.336731177	1.45E-05	0.000801576
ENSMUSG00000028278	Rragd	2137.696091	-0.200390178	0.059899888	-3.345418254	0.000821586	0.02044559
ENSMUSG00000096929	A330023F24Rik	2581.511119	-0.200682324	0.059100993	-3.395582949	0.000684826	0.017728723
ENSMUSG00000027184	Caprin1	4710.823867	-0.200702113	0.054825081	-3.660771823	0.000251457	0.008269377
ENSMUSG00000019906	Lin7a	5271.635411	-0.201358399	0.054967024	-3.663258148	0.000249027	0.008216791
ENSMUSG00000038170	Pde4dip	3487.279045	-0.201710465	0.049533921	-4.072168319	4.66E-05	0.002043052
ENSMUSG00000039629	Strip2	3492.548268	-0.201857579	0.058544155	-3.447954446	0.000564849	0.015208747
ENSMUSG00000025728	Pigq	1722.980531	-0.20195423	0.058062916	-3.478196485	0.0005048	0.014079151
ENSMUSG00000030835	Nomo1	2351.862794	-0.20218875	0.056383148	-3.585978415	0.000335817	0.010151417
ENSMUSG00000035011	Zbtb7a	2491.796209	-0.202647827	0.054848432	-3.694687679	0.000220157	0.007396282
ENSMUSG00000062098	Btbd3	9163.244401	-0.202690681	0.056068984	-3.615023227	0.000300321	0.00934598
ENSMUSG00000027177	Hipk3	2702.128321	-0.202933201	0.053032946	-3.826549669	0.000129952	0.004790398
ENSMUSG00000022454	Nell2	3218.871259	-0.203249865	0.046320975	-4.387858127	1.14E-05	0.000648326
ENSMUSG00000070570	Slc17a7	6210.31914	-0.204423594	0.062873914	-3.251326021	0.001148681	0.02600275
ENSMUSG00000043940	Wdfy3	6906.60076	-0.205159896	0.043273914	-4.740959994	2.13E-06	0.000162248
ENSMUSG00000054843	Atrnl1	1364.645101	-0.205164538	0.062276467	-3.294415191	0.000986267	0.023438905
ENSMUSG00000024163	Mapk8ip3	6579.589074	-0.206694076	0.041391358	-4.99365294	5.92E-07	5.37E-05
ENSMUSG00000054280	Prr14l	1071.194317	-0.206933369	0.068612867	-3.015955736	0.002561707	0.047452564
ENSMUSG00000026452	Syt2	8582.633301	-0.207472345	0.038301706	-5.416791145	6.07E-08	7.67E-06
ENSMUSG00000025404	R3hdm2	3162.380711	-0.208139696	0.058408095	-3.563541936	0.000365884	0.010807592
ENSMUSG00000037217	Syn1	3399.192763	-0.209056607	0.062593217	-3.33992432	0.000838012	0.020714878
ENSMUSG00000025422	Agap2	3814.198844	-0.20934135	0.045535077	-4.597364562	4.28E-06	0.000287489
ENSMUSG00000070056	Mfhas1	1493.546736	-0.209390866	0.065849648	-3.179832738	0.001473601	0.03179966
ENSMUSG00000067889	Sptbn2	14472.1697	-0.209508682	0.03689884	-5.677920602	1.36E-08	2.10E-06
ENSMUSG00000032393	Dpp8	3807.562333	-0.209710057	0.050114363	-4.184629842	2.86E-05	0.00135762
ENSMUSG00000026858	Miga2	1566.411015	-0.210514725	0.061021145	-3.449865205	0.000560867	0.015129068
ENSMUSG00000040455	Usp45	1329.331849	-0.210645598	0.062367388	-3.377495929	0.00073149	0.018739845
ENSMUSG00000056692	D17Wsu92e	3654.351702	-0.210918332	0.047146178	-4.473710107	7.69E-06	0.000479473
ENSMUSG00000035722	Abca7	2000.732621	-0.211527508	0.061595879	-3.434117868	0.000594486	0.015890934
ENSMUSG00000029330	Cds1	2233.086897	-0.211978995	0.051840937	-4.089027047	4.33E-05	0.001932142
ENSMUSG00000030513	Pcsk6	1652.442596	-0.212142336	0.066937996	-3.169236412	0.0015284	0.032499889
ENSMUSG00000001986	Gria3	2450.899032	-0.212208725	0.051770819	-4.099002676	4.15E-05	0.001863602
ENSMUSG00000028698	Pik3r3	3568.58242	-0.212441638	0.04913972	-4.323216265	1.54E-05	0.000832616
ENSMUSG00000021366	Hivep1	1054.180004	-0.212441647	0.06912069	-3.073488519	0.002115718	0.041204938
ENSMUSG00000042744	Hectd4	7008.850543	-0.212702706	0.042511503	-5.00341538	5.63E-07	5.16E-05
ENSMUSG00000041268	Dmxl2	5419.295391	-0.21278492	0.045766037	-4.649406719	3.33E-06	0.00023772
ENSMUSG00000019852	Arfgef3	1437.00621	-0.213048509	0.067231319	-3.168887858	0.001530234	0.032499889
ENSMUSG00000021037	Ahsa1	1549.327075	-0.213401019	0.062315001	-3.424552952	0.000615812	0.016313495
ENSMUSG00000021313	Ryr2	4953.854588	-0.21349697	0.050932936	-4.191727111	2.77E-05	0.001328647
ENSMUSG00000025656	Arhgef9	4722.049402	-0.214410424	0.052077475	-4.117143246	3.84E-05	0.001755146
ENSMUSG00000067242	Lgi1	1229.78784	-0.214754075	0.065447267	-3.281329931	0.001033188	0.024280742
ENSMUSG00000021062	Rab15	1918.50539	-0.215224028	0.059206425	-3.63514651	0.000277823	0.009006086
ENSMUSG00000051675	Trim32	2555.215157	-0.215400442	0.059650927	-3.611015834	0.000305	0.009471661
ENSMUSG00000027531	Impa1	1299.687314	-0.216018046	0.06903915	-3.128921018	0.001754495	0.036070848
ENSMUSG00000030283	St8sia1	1961.392212	-0.21660572	0.055920597	-3.873451518	0.000107305	0.004067126
ENSMUSG00000026207	Speg	3283.39641	-0.216839991	0.055383105	-3.915273261	9.03E-05	0.003540696
ENSMUSG00000031565	Fgfr1	2784.486325	-0.216882121	0.060465269	-3.586887585	0.000334649	0.010136832
ENSMUSG00000034593	Myo5a	7996.637113	-0.217123042	0.040998789	-5.295840409	1.18E-07	1.41E-05
ENSMUSG00000040712	Camta2	3316.288237	-0.217193162	0.0605362	-3.587822837	0.000333451	0.010136832
ENSMUSG00000002808	Epdr1	1879.600056	-0.217328372	0.066584163	-3.263964934	0.001098648	0.025296276
ENSMUSG00000020300	Cpeb4	4283.72266	-0.21783721	0.054330234	-4.009502535	6.08E-05	0.00252651
ENSMUSG00000022136	Dnajc3	1786.340981	-0.217997688	0.067727893	-3.218728354	0.001287604	0.028450467
ENSMUSG00000032280	Tle3	1230.200551	-0.218833326	0.068150562	-3.211027461	0.001322613	0.029050319
ENSMUSG00000030583	Sipa1l3	1792.640223	-0.219606119	0.060457052	-3.632431835	0.000280763	0.009019742
ENSMUSG00000031442	Mcf2l	4245.021481	-0.220869087	0.045631627	-4.840263288	1.30E-06	0.000106486
ENSMUSG00000032020	Ubash3b	2027.701207	-0.221006826	0.060271134	-3.666876882	0.000245531	0.008137754
ENSMUSG00000041115	Iqsec2	2119.383066	-0.221012154	0.065323844	-3.383330504	0.000716124	0.01845436
ENSMUSG00000029516	Cit	1390.574156	-0.22122639	0.063301549	-3.494802168	0.000474413	0.013486109
ENSMUSG00000029651	Mtus2	1752.912693	-0.22134332	0.059827884	-3.699668207	0.000215882	0.007269159
ENSMUSG00000052572	Dlg2	3931.735518	-0.221398497	0.047279252	-4.682783431	2.83E-06	0.000209169
ENSMUSG00000062949	Atp11c	880.1288853	-0.222968669	0.0739296	-3.015959346	0.002561676	0.047452564
ENSMUSG00000039662	Icmt	8778.287409	-0.22315554	0.042834469	-5.209718859	1.89E-07	2.09E-05
ENSMUSG00000038026	Kcnj9	2763.086111	-0.223259791	0.050129899	-4.453625409	8.44E-06	0.000517875
ENSMUSG00000037386	Rims2	1960.627176	-0.223361332	0.060489961	-3.692535581	0.000222029	0.00744226
ENSMUSG00000000416	Cttnbp2	1435.30339	-0.223569226	0.06458845	-3.461442796	0.000537288	0.014762445
ENSMUSG00000039809	Gabbr2	4448.991618	-0.223664573	0.047174816	-4.741185949	2.12E-06	0.000162248
ENSMUSG00000034557	Zfyve9	2412.496001	-0.223968857	0.052525557	-4.263997719	2.01E-05	0.001016523
ENSMUSG00000024862	Klc2	3601.854212	-0.224314279	0.050749335	-4.420043716	9.87E-06	0.000581156
ENSMUSG00000003810	Mast2	1620.734204	-0.224784694	0.062126674	-3.618167223	0.000296697	0.009291886
ENSMUSG00000025318	Jph3	2601.81777	-0.224858396	0.055504401	-4.051181399	5.10E-05	0.00220905
ENSMUSG00000030168	Adipor2	1757.072607	-0.225044125	0.068881576	-3.267116382	0.00108649	0.025075394
ENSMUSG00000042182	Bend6	3648.400612	-0.225289719	0.049929832	-4.512126561	6.42E-06	0.000413607
ENSMUSG00000026640	Plxna2	1339.741939	-0.225444387	0.064731338	-3.48277037	0.000496254	0.013946054
ENSMUSG00000042724	Map3k9	1464.553683	-0.225603482	0.068339577	-3.301212753	0.000962679	0.022952119
ENSMUSG00000087679	Tmem250-ps	1053.478823	-0.225605383	0.071327915	-3.162932534	0.001561885	0.032888586
ENSMUSG00000037197	Rbm17	1001.993596	-0.225956979	0.075003057	-3.012636924	0.002589886	0.047829901
ENSMUSG00000046442	Ppm1e	1256.423302	-0.226339568	0.068992174	-3.280655679	0.001035661	0.024300222
ENSMUSG00000030451	Herc2	4952.931682	-0.226549498	0.043588992	-5.197401641	2.02E-07	2.20E-05
ENSMUSG00000016349	Eef1a2	14161.58832	-0.226773265	0.050552508	-4.485895411	7.26E-06	0.000456722
ENSMUSG00000002265	Peg3	10712.56517	-0.227649341	0.045101513	-5.047487945	4.48E-07	4.24E-05
ENSMUSG00000026384	Ptpn4	5012.625642	-0.227681045	0.044877808	-5.07335488	3.91E-07	3.78E-05
ENSMUSG00000000194	Gpr107	1072.729232	-0.227720837	0.073939821	-3.079813203	0.002071305	0.040500032
ENSMUSG00000059003	Grin2a	1487.363186	-0.227852176	0.063726456	-3.575472259	0.000349596	0.010460995
ENSMUSG00000048578	Mlec	2417.405398	-0.227971636	0.056753307	-4.016887233	5.90E-05	0.002476486
ENSMUSG00000052299	Ltn1	1575.58544	-0.22806813	0.067892848	-3.359236433	0.000781582	0.019648538
ENSMUSG00000033740	St18	2223.742817	-0.228100472	0.059571976	-3.828989548	0.00012867	0.004778912
ENSMUSG00000042529	Kcnj12	1200.918274	-0.22863878	0.068906837	-3.318085534	0.000906367	0.021799048
ENSMUSG00000074305	Peak1	2114.229179	-0.22895382	0.058574461	-3.908765313	9.28E-05	0.003599244
ENSMUSG00000030655	Smg1	13049.63258	-0.229087864	0.046147771	-4.964223858	6.90E-07	6.00E-05
ENSMUSG00000054027	Nt5dc3	1921.662619	-0.229538878	0.059073023	-3.885680215	0.000102044	0.003887657
ENSMUSG00000011751	Sptbn4	6292.840388	-0.229546712	0.048583655	-4.724772425	2.30E-06	0.000171989
ENSMUSG00000024302	Dtna	3308.895614	-0.230573373	0.051495706	-4.477526164	7.55E-06	0.00047298
ENSMUSG00000032908	Sgpp2	2037.823207	-0.231812021	0.067123143	-3.453533458	0.000553294	0.015062223
ENSMUSG00000036501	Fam13b	1556.47681	-0.231849171	0.066373826	-3.4930813	0.000477481	0.013547267
ENSMUSG00000033124	Atg9a	1174.238811	-0.231884114	0.068550628	-3.382669405	0.00071785	0.01845436
ENSMUSG00000064339	mt-Rnr2	42785.31653	-0.232331632	0.04532858	-5.125499934	2.97E-07	3.05E-05
ENSMUSG00000061436	Hipk2	1865.629558	-0.232376533	0.064732055	-3.589821636	0.000330904	0.010085417
ENSMUSG00000051510	Mafg	1516.229997	-0.233186091	0.077216882	-3.019884845	0.002528708	0.047255832
ENSMUSG00000062151	Unc13c	3293.27405	-0.233444919	0.054276097	-4.301063131	1.70E-05	0.000887863
ENSMUSG00000041483	Zfp281	891.7835595	-0.233715043	0.075167122	-3.109272189	0.001875489	0.03766776
ENSMUSG00000027273	Snap25	33971.57674	-0.234136384	0.047984613	-4.879405536	1.06E-06	9.04E-05
ENSMUSG00000022822	Abcc5	4656.700792	-0.234525289	0.048391118	-4.846453192	1.26E-06	0.000103795
ENSMUSG00000020577	Tspan13	1696.267838	-0.234901067	0.069633888	-3.373372852	0.000742533	0.018957042
ENSMUSG00000027950	Chrnb2	1738.186568	-0.234927054	0.064681432	-3.632063292	0.000281164	0.009019742
ENSMUSG00000035284	Vps13c	2501.54364	-0.236023231	0.055842398	-4.226595537	2.37E-05	0.001161285
ENSMUSG00000022829	Stxbp5l	1684.101626	-0.236263259	0.058937973	-4.008676389	6.11E-05	0.002528261
ENSMUSG00000039959	Hip1	1764.640805	-0.236331257	0.065362547	-3.615698414	0.000299539	0.009344468
ENSMUSG00000015476	Prrt1	2509.159808	-0.236541695	0.05325678	-4.441532026	8.93E-06	0.000541122
ENSMUSG00000038375	Trp53inp2	3270.114271	-0.236752151	0.053448605	-4.429529076	9.44E-06	0.000565182
ENSMUSG00000004936	Map2k1	1935.76515	-0.237366074	0.062819427	-3.778545671	0.000157747	0.005618831
ENSMUSG00000022443	Myh9	2455.647825	-0.238663015	0.051877883	-4.600477117	4.22E-06	0.000287489
ENSMUSG00000017631	Abr	3858.227078	-0.23877096	0.044809155	-5.328620004	9.90E-08	1.21E-05
ENSMUSG00000042599	Kdm7a	2208.831868	-0.239596869	0.057457227	-4.170004015	3.05E-05	0.001443113
ENSMUSG00000054408	Spcs3	1161.664367	-0.239650472	0.070939065	-3.378258113	0.000729466	0.018720422
ENSMUSG00000047496	Rnf152	2181.325872	-0.239717579	0.069267877	-3.46073229	0.000538708	0.014773999
ENSMUSG00000030172	Erc1	1953.861476	-0.240233505	0.060988579	-3.938991678	8.18E-05	0.003251435
ENSMUSG00000027582	Zgpat	1836.509676	-0.240491235	0.061041668	-3.939788071	8.16E-05	0.003249395
ENSMUSG00000061589	Dot1l	4867.435783	-0.241069449	0.056278865	-4.283481032	1.84E-05	0.000947654
ENSMUSG00000049295	Zfp219	1794.529867	-0.241515654	0.073910175	-3.267691532	0.001084285	0.025075394
ENSMUSG00000026516	Nvl	1752.281973	-0.241814167	0.059580008	-4.0586461	4.94E-05	0.002152244
ENSMUSG00000027797	Dclk1	7102.658936	-0.242034948	0.054773473	-4.41883511	9.92E-06	0.000582096
ENSMUSG00000061451	Tmem151a	1146.541653	-0.24274152	0.067000002	-3.623007669	0.000291197	0.009224422
ENSMUSG00000023011	Faim2	7069.485314	-0.243475207	0.052238694	-4.660821067	3.15E-06	0.00022934
ENSMUSG00000026202	Tuba4a	4457.503691	-0.244071988	0.057126593	-4.272475805	1.93E-05	0.000988279
ENSMUSG00000024299	Adamts10	3209.327367	-0.24476769	0.062956863	-3.887863509	0.00010113	0.003862818
ENSMUSG00000027663	Zmat3	1296.776459	-0.246107335	0.065702101	-3.745806139	0.000179815	0.006283762
ENSMUSG00000025558	Dock9	4958.82317	-0.246333218	0.048137759	-5.117255615	3.10E-07	3.14E-05
ENSMUSG00000002489	Tiam1	4947.683529	-0.247755813	0.049502368	-5.004928502	5.59E-07	5.16E-05
ENSMUSG00000025931	Paqr8	6564.171481	-0.2488722	0.04827637	-5.155155631	2.53E-07	2.65E-05
ENSMUSG00000040136	Abcc8	1509.757304	-0.24887899	0.061681788	-4.034886143	5.46E-05	0.002340645
ENSMUSG00000042331	Specc1	3492.772326	-0.249450138	0.054241377	-4.598890194	4.25E-06	0.000287489
ENSMUSG00000026442	Nfasc	5661.688535	-0.250259882	0.045389749	-5.513577197	3.52E-08	4.81E-06
ENSMUSG00000003573	Homer3	3707.178629	-0.251908218	0.045480832	-5.538777654	3.05E-08	4.21E-06
ENSMUSG00000059208	Hnrnpm	3232.187015	-0.252581914	0.057895658	-4.362709082	1.28E-05	0.000722023
ENSMUSG00000020435	Osbp2	1610.884484	-0.253246189	0.069054971	-3.667312972	0.000245113	0.008137754
ENSMUSG00000027674	Pex5l	1216.513827	-0.254095912	0.075392541	-3.370305734	0.000750848	0.019103338
ENSMUSG00000068284	Usf3	1770.54555	-0.256029227	0.058847558	-4.350719613	1.36E-05	0.000759769
ENSMUSG00000041670	Rims1	3979.435262	-0.256293802	0.053704602	-4.772287568	1.82E-06	0.000145539
ENSMUSG00000021373	Cap2	1696.795843	-0.256353009	0.059166287	-4.332754741	1.47E-05	0.000812211
ENSMUSG00000017978	Cadps2	4357.389838	-0.256725235	0.057625473	-4.455065166	8.39E-06	0.000516555
ENSMUSG00000025092	Hspa12a	2236.919479	-0.256807291	0.055566205	-4.62164528	3.81E-06	0.000265454
ENSMUSG00000020428	Gabra6	10742.89524	-0.257344202	0.059518164	-4.323792694	1.53E-05	0.000832616
ENSMUSG00000021198	Unc79	1034.399324	-0.25877503	0.074917731	-3.454122607	0.000552086	0.015062223
ENSMUSG00000033676	Gabrb3	2332.142227	-0.259304779	0.058928073	-4.400360723	1.08E-05	0.000619451
ENSMUSG00000025314	Ptprj	1425.954956	-0.259661169	0.060784688	-4.27181875	1.94E-05	0.000988279
ENSMUSG00000047976	Kcna1	6509.0675	-0.259704756	0.041401405	-6.272848832	3.55E-10	6.99E-08
ENSMUSG00000019726	Lyst	1877.516899	-0.260512055	0.061938607	-4.205972118	2.60E-05	0.001252916
ENSMUSG00000032554	Trf	1289.754566	-0.260686606	0.069982109	-3.725046417	0.000195279	0.006681987
ENSMUSG00000005899	Smpd4	1363.051887	-0.261024061	0.068355973	-3.818599185	0.000134212	0.004910684
ENSMUSG00000048142	Nat8l	4206.033966	-0.261032504	0.046857807	-5.570736673	2.54E-08	3.61E-06
ENSMUSG00000035206	Sppl2b	952.5206075	-0.261897668	0.072102237	-3.632309872	0.000280896	0.009019742
ENSMUSG00000044349	Snhg11	43117.21277	-0.26205527	0.036289168	-7.221308279	5.15E-13	1.81E-10
ENSMUSG00000031748	Gnao1	8646.842871	-0.26248597	0.048022253	-5.465923647	4.61E-08	6.02E-06
ENSMUSG00000024422	Dhx16	665.2640048	-0.262519241	0.085429597	-3.072930806	0.002119676	0.041207512
ENSMUSG00000041220	Elovl6	1359.314529	-0.263592736	0.068610625	-3.841864655	0.000122103	0.004557901
ENSMUSG00000032812	Arap1	842.4578373	-0.263750106	0.080929682	-3.259003357	0.001118043	0.025602283
ENSMUSG00000005417	Mprip	8803.478655	-0.264342433	0.041201895	-6.415783378	1.40E-10	2.92E-08
ENSMUSG00000042429	Adora1	4279.707912	-0.266158462	0.049031826	-5.428279673	5.69E-08	7.25E-06
ENSMUSG00000050379	6-Sep	1268.996019	-0.266737265	0.074211809	-3.594269825	0.000325303	0.009955741
ENSMUSG00000029861	Fam131b	3040.803951	-0.267601397	0.056277406	-4.755041422	1.98E-06	0.000155176
ENSMUSG00000019194	Scn1b	7092.138898	-0.267893991	0.04136974	-6.475602456	9.44E-11	2.08E-08
ENSMUSG00000026204	Ptprn	3131.269095	-0.268016251	0.061909498	-4.32916209	1.50E-05	0.0008217
ENSMUSG00000057230	Aak1	8059.716887	-0.268547133	0.055403744	-4.847093573	1.25E-06	0.000103795
ENSMUSG00000074657	Kif5a	12607.95343	-0.270514262	0.042666405	-6.340216925	2.29E-10	4.65E-08
ENSMUSG00000049225	Pdp1	909.4712278	-0.270752766	0.076967118	-3.517771893	0.000435186	0.012562834
ENSMUSG00000085334	Gm12940	1228.940285	-0.272133905	0.084404799	-3.224152055	0.001263463	0.028000763
ENSMUSG00000024403	Atp6v1g2	3418.191088	-0.272786455	0.062785759	-4.344718583	1.39E-05	0.000777892
ENSMUSG00000022861	Dgkg	2185.261593	-0.27357054	0.053501456	-5.113328893	3.17E-07	3.18E-05
ENSMUSG00000070738	Dgkd	4086.306912	-0.27436755	0.057679252	-4.75678068	1.97E-06	0.000155131
ENSMUSG00000060988	Galnt13	2480.36237	-0.277236277	0.063004396	-4.400268814	1.08E-05	0.000619451
ENSMUSG00000025867	Cplx2	13057.18394	-0.277267954	0.054397341	-5.09708653	3.45E-07	3.42E-05
ENSMUSG00000015342	Xk	1046.764463	-0.27727093	0.071271309	-3.890358342	0.000100096	0.003853186
ENSMUSG00000038264	Sema7a	3688.952366	-0.277700819	0.052294354	-5.310340373	1.09E-07	1.33E-05
ENSMUSG00000082229	Nap1l2	1696.876944	-0.278123174	0.064325854	-4.32366081	1.53E-05	0.000832616
ENSMUSG00000007594	Hapln4	2155.847404	-0.279854568	0.054001092	-5.182387187	2.19E-07	2.35E-05
ENSMUSG00000013523	Bcas1	1733.775065	-0.281461955	0.063738273	-4.415901839	1.01E-05	0.000585401
ENSMUSG00000020846	Rflnb	537.1484391	-0.28150425	0.093923588	-2.997162451	0.002725055	0.049915436
ENSMUSG00000056856	Jakmip3	623.0268602	-0.28516883	0.091322122	-3.122669776	0.001792187	0.036591311
ENSMUSG00000018398	8-Sep	6775.071045	-0.285235104	0.051864211	-5.499651858	3.81E-08	5.16E-06
ENSMUSG00000039728	Slc6a5	734.8653587	-0.285574145	0.082031328	-3.481281497	0.000499021	0.0139972
ENSMUSG00000055053	Nfic	3497.224423	-0.2863878	0.063528192	-4.508042633	6.54E-06	0.000418685
ENSMUSG00000004894	Hapln2	762.5739435	-0.286943774	0.089968928	-3.189365246	0.001425856	0.030904697
ENSMUSG00000036098	Myrf	808.750106	-0.28770311	0.07878359	-3.651815187	0.000260393	0.008496983
ENSMUSG00000016194	Hsd11b1	714.2319844	-0.288704405	0.082457063	-3.501269566	0.000463047	0.013239389
ENSMUSG00000073542	Cep76	2603.160112	-0.289529505	0.058367021	-4.960498253	7.03E-07	6.08E-05
ENSMUSG00000063239	Grm4	7263.370946	-0.289978275	0.064491767	-4.496361144	6.91E-06	0.000440442
ENSMUSG00000034854	Mfsd12	558.4901917	-0.290672958	0.092042849	-3.158017816	0.001588458	0.033258631
ENSMUSG00000036242	3632451O06Rik	2050.788723	-0.290715345	0.060987018	-4.766839815	1.87E-06	0.000148724
ENSMUSG00000060012	Kif13b	720.3303773	-0.291587308	0.083679756	-3.484562113	0.000492943	0.013879398
ENSMUSG00000006435	Neurl1a	2450.526113	-0.292150672	0.067740068	-4.312819306	1.61E-05	0.000850946
ENSMUSG00000047766	Lrrc49	1371.065797	-0.292250879	0.064085025	-4.560361455	5.11E-06	0.000341562
ENSMUSG00000040260	Daam2	2354.667031	-0.292881201	0.055525852	-5.274681843	1.33E-07	1.53E-05
ENSMUSG00000018965	Ywhah	14330.06236	-0.293652468	0.042244405	-6.951274866	3.62E-12	1.11E-09
ENSMUSG00000025478	Dpysl4	2095.782263	-0.294250106	0.063722681	-4.617666785	3.88E-06	0.000266818
ENSMUSG00000029608	Rph3a	6007.400306	-0.295129904	0.045984451	-6.418036962	1.38E-10	2.92E-08
ENSMUSG00000022421	Nptxr	3994.341714	-0.295281932	0.061037125	-4.837743085	1.31E-06	0.000107248
ENSMUSG00000045672	Col27a1	719.9958378	-0.296538472	0.091124016	-3.254229623	0.001137003	0.025897047
ENSMUSG00000026425	Srgap2	3825.184434	-0.296734225	0.06986818	-4.247058167	2.17E-05	0.001085328
ENSMUSG00000025582	Nptx1	11767.90737	-0.298758176	0.050612895	-5.902807528	3.57E-09	6.14E-07
ENSMUSG00000055866	Per2	954.3375909	-0.299688393	0.098399847	-3.045618502	0.002322023	0.044283935
ENSMUSG00000031758	Cdyl2	484.6135498	-0.301049245	0.09800149	-3.071884356	0.002127121	0.041263917
ENSMUSG00000002930	Ppp1r17	3021.458922	-0.30164636	0.059456663	-5.07338196	3.91E-07	3.78E-05
ENSMUSG00000042846	Lrrtm3	873.7457695	-0.302352155	0.084433327	-3.580957506	0.000342337	0.010264565
ENSMUSG00000023951	Vegfa	1959.252288	-0.30247637	0.072732973	-4.158724143	3.20E-05	0.001497052
ENSMUSG00000036095	Dgkb	515.775904	-0.302670774	0.094276814	-3.210447636	0.001325284	0.029065801
ENSMUSG00000050640	Tmem150c	481.1569127	-0.303314823	0.099220733	-3.056970178	0.002235865	0.042922804
ENSMUSG00000032267	Usp28	1004.674589	-0.303485935	0.076350381	-3.974910532	7.04E-05	0.002874965
ENSMUSG00000037111	Setd7	7050.170297	-0.303796981	0.047278723	-6.425659607	1.31E-10	2.81E-08
ENSMUSG00000064337	mt-Rnr1	25084.51618	-0.303962549	0.042046062	-7.229275008	4.86E-13	1.79E-10
ENSMUSG00000038628	Polr3k	835.7302124	-0.304651151	0.076059949	-4.005408317	6.19E-05	0.002556313
ENSMUSG00000027544	Nfatc2	503.8102358	-0.304873398	0.100668503	-3.028488456	0.002457805	0.046400088
ENSMUSG00000004151	Etv1	5749.162978	-0.304879959	0.051455053	-5.925170392	3.12E-09	5.49E-07
ENSMUSG00000026014	Raph1	631.3904945	-0.306225178	0.087544704	-3.497929239	0.000468886	0.013354655
ENSMUSG00000022272	Myo10	958.5656528	-0.307895714	0.074100905	-4.155087111	3.25E-05	0.001516268
ENSMUSG00000031543	Ank1	8680.488267	-0.308225179	0.040520408	-7.606665253	2.81E-14	1.22E-11
ENSMUSG00000022508	Bcl6	1732.248019	-0.308303086	0.079954154	-3.855998341	0.000115258	0.004335236
ENSMUSG00000048148	Nwd1	1896.371822	-0.308883461	0.059748735	-5.169707161	2.34E-07	2.49E-05
ENSMUSG00000012609	Ttll5	2006.659271	-0.308985519	0.060949227	-5.069555958	3.99E-07	3.83E-05
ENSMUSG00000018548	Trim37	5573.870426	-0.309267387	0.043818034	-7.057993192	1.69E-12	5.68E-10
ENSMUSG00000025576	Rbfox3	6086.930118	-0.310628243	0.054803887	-5.667996509	1.44E-08	2.20E-06
ENSMUSG00000027965	Olfm3	3597.427558	-0.310989061	0.05102889	-6.094372468	1.10E-09	2.06E-07
ENSMUSG00000021268	Meg3	50519.43238	-0.311640324	0.047025065	-6.627110967	3.42E-11	8.43E-09
ENSMUSG00000020431	Adcy1	34476.41029	-0.313834149	0.039246649	-7.99645727	1.28E-15	7.01E-13
ENSMUSG00000032232	Cgnl1	1193.980875	-0.313857651	0.065309332	-4.805709103	1.54E-06	0.000125244
ENSMUSG00000033316	Galnt9	1197.044555	-0.314115533	0.067878082	-4.62764306	3.70E-06	0.000259106
ENSMUSG00000027419	Pcsk2	2033.250146	-0.316026518	0.073302655	-4.311256085	1.62E-05	0.000853935
ENSMUSG00000097451	Rian	10254.89382	-0.316341579	0.046398365	-6.817946691	9.24E-12	2.63E-09
ENSMUSG00000021895	Arhgef3	1397.61896	-0.318109112	0.067101103	-4.740743398	2.13E-06	0.000162248
ENSMUSG00000070304	Scn2b	6307.034141	-0.318771299	0.056830848	-5.609124461	2.03E-08	2.98E-06
ENSMUSG00000107331	Gm42732	543.6209726	-0.321165529	0.092669743	-3.465699997	0.000528853	0.014557738
ENSMUSG00000079065	BC005561	489.9334483	-0.321929599	0.093394289	-3.44699448	0.00056686	0.01523514
ENSMUSG00000040105	Plpp6	920.1438232	-0.322183416	0.075637899	-4.259550067	2.05E-05	0.001033422
ENSMUSG00000021838	Samd4	894.2729909	-0.323407545	0.077616694	-4.16672661	3.09E-05	0.001459332
ENSMUSG00000047643	Gm5454	443.3770954	-0.324325332	0.099063515	-3.273913027	0.001060693	0.0247696
ENSMUSG00000063317	Usp31	2016.249813	-0.328042621	0.069093888	-4.747780601	2.06E-06	0.000160004
ENSMUSG00000085795	Zfp703	444.4215129	-0.328537342	0.099952956	-3.286919737	0.001012897	0.023956229
ENSMUSG00000028613	Lrp8	2002.003556	-0.328751938	0.059952611	-5.483529933	4.17E-08	5.55E-06
ENSMUSG00000021097	Clmn	3634.05442	-0.330115825	0.0504401	-6.544710032	5.96E-11	1.40E-08
ENSMUSG00000000056	Narf	1101.207686	-0.334183122	0.071776187	-4.655905171	3.23E-06	0.00023259
ENSMUSG00000037071	Scd1	2740.928624	-0.334768515	0.056746952	-5.899321471	3.65E-09	6.20E-07
ENSMUSG00000075318	Scn2a	6251.796837	-0.336042675	0.056877065	-5.908228116	3.46E-09	6.01E-07
ENSMUSG00000028795	Ccdc28b	920.1023801	-0.336841633	0.08522341	-3.952454274	7.74E-05	0.003107181
ENSMUSG00000064329	Scn1a	4280.432839	-0.338127252	0.043441424	-7.783521454	7.05E-15	3.48E-12
ENSMUSG00000049097	Ankrd34a	663.9996748	-0.3382644	0.093370782	-3.622807831	0.000291422	0.009224422
ENSMUSG00000009075	Cabp7	1315.478956	-0.338914737	0.07509257	-4.513292537	6.38E-06	0.000413607
ENSMUSG00000009013	Dynll1	814.8897393	-0.339122533	0.102750807	-3.300436694	0.000965345	0.022978628
ENSMUSG00000024462	Gabbr1	10107.1187	-0.340640337	0.041319589	-8.24403975	1.66E-16	1.17E-13
ENSMUSG00000090061	Nwd2	375.7814316	-0.340729517	0.108373183	-3.144039036	0.001666332	0.034546593
ENSMUSG00000074925	Ptar1	332.555517	-0.343648556	0.113890323	-3.017363958	0.002549835	0.047415577
ENSMUSG00000032290	Ptpn9	507.8966043	-0.344639292	0.103586467	-3.32706869	0.000877647	0.021351465
ENSMUSG00000061601	Pclo	8176.720107	-0.345851383	0.046521704	-7.434194284	1.05E-13	4.09E-11
ENSMUSG00000034480	Diaph2	364.2077678	-0.345915775	0.108950993	-3.174966714	0.001498537	0.032103438
ENSMUSG00000008658	Rbfox1	3972.844349	-0.345994047	0.053313766	-6.489769355	8.60E-11	1.93E-08
ENSMUSG00000022125	Cln5	456.3175841	-0.347093992	0.099997691	-3.471020084	0.000518485	0.014352525
ENSMUSG00000053137	Mapk11	678.5047915	-0.34867619	0.091077667	-3.828339039	0.000129011	0.004779549
ENSMUSG00000040363	Bcor	333.0082759	-0.349095415	0.115808875	-3.014409867	0.002574797	0.047635356
ENSMUSG00000027347	Rasgrp1	1011.274564	-0.350921826	0.072360833	-4.849610098	1.24E-06	0.000103311
ENSMUSG00000036617	Etl4	1022.113605	-0.352065444	0.074392814	-4.732519534	2.22E-06	0.000166391
ENSMUSG00000005949	Ctns	437.5741837	-0.35328966	0.105822883	-3.338499661	0.000842321	0.020786634
ENSMUSG00000028525	Pde4b	1378.076872	-0.355589576	0.078803572	-4.512353543	6.41E-06	0.000413607
ENSMUSG00000020484	Xbp1	1398.555009	-0.360157483	0.088969178	-4.048115192	5.16E-05	0.002231269
ENSMUSG00000015599	Ttbk1	1283.634608	-0.36161178	0.069500404	-5.20301694	1.96E-07	2.15E-05
ENSMUSG00000030306	Tmtc1	876.741733	-0.363167629	0.078987159	-4.597805962	4.27E-06	0.000287489
ENSMUSG00000079055	Slc8a3	643.0418166	-0.363779812	0.101559465	-3.581939025	0.000341053	0.010246853
ENSMUSG00000032589	Bsn	8636.18552	-0.364328726	0.058509419	-6.226838904	4.76E-10	9.26E-08
ENSMUSG00000063450	Syne2	1811.82126	-0.365322725	0.073228417	-4.988810926	6.08E-07	5.48E-05
ENSMUSG00000020848	Doc2b	1537.476682	-0.36719487	0.061236718	-5.996318587	2.02E-09	3.64E-07
ENSMUSG00000022686	B3gnt5	399.3240506	-0.367517097	0.105059314	-3.498186709	0.000468433	0.013354655
ENSMUSG00000031292	Cdkl5	1634.227569	-0.368292338	0.063981965	-5.756189852	8.60E-09	1.37E-06
ENSMUSG00000048285	Frmd6	470.5565849	-0.370245164	0.12270606	-3.017333982	0.002550087	0.047415577
ENSMUSG00000026830	Ermn	1008.201506	-0.371147516	0.079767397	-4.652872335	3.27E-06	0.000234892
ENSMUSG00000034799	Unc13a	4054.640392	-0.37131464	0.063545464	-5.843291049	5.12E-09	8.41E-07
ENSMUSG00000020096	Tbata	427.6099881	-0.37304965	0.102403767	-3.642928987	0.000269553	0.00877651
ENSMUSG00000033510	Otud7a	754.8490234	-0.374387235	0.087764164	-4.265832646	1.99E-05	0.001011668
ENSMUSG00000049265	Kcnk3	1401.376585	-0.376376663	0.069835847	-5.389447951	7.07E-08	8.78E-06
ENSMUSG00000021327	Zkscan3	1966.380138	-0.376610621	0.081554164	-4.617920216	3.88E-06	0.000266818
ENSMUSG00000016346	Kcnq2	5247.844464	-0.378427773	0.046094242	-8.209870886	2.21E-16	1.36E-13
ENSMUSG00000010825	Grid2ip	1263.16859	-0.380147215	0.082142181	-4.627917219	3.69E-06	0.000259106
ENSMUSG00000056592	Zfp658	283.7148427	-0.382773403	0.120990602	-3.163662276	0.001557975	0.032888586
ENSMUSG00000051359	Ncald	2646.519759	-0.386783934	0.07086015	-5.458412592	4.80E-08	6.23E-06
ENSMUSG00000025964	Adam23	3256.870854	-0.386816872	0.048596832	-7.959713807	1.72E-15	9.10E-13
ENSMUSG00000074968	Ano3	799.7217222	-0.387657064	0.099063307	-3.913225531	9.11E-05	0.003561422
ENSMUSG00000045114	Prrt2	480.4854166	-0.387886033	0.097879004	-3.962913572	7.40E-05	0.00300678
ENSMUSG00000038860	Garnl3	3054.923357	-0.389208776	0.055222271	-7.048039998	1.81E-12	5.96E-10
ENSMUSG00000043671	Dpy19l3	1038.627977	-0.392470026	0.074129461	-5.294386622	1.19E-07	1.41E-05
ENSMUSG00000024236	Svil	576.2089488	-0.392533254	0.091526337	-4.288746442	1.80E-05	0.000935244
ENSMUSG00000028946	Hes3	656.0406541	-0.396349177	0.087852069	-4.511551976	6.44E-06	0.000413607
ENSMUSG00000019990	Pde7b	363.5333745	-0.400213281	0.11031545	-3.627898712	0.000285737	0.009111042
ENSMUSG00000022376	Adcy8	451.4165008	-0.4004596	0.09955306	-4.02257449	5.76E-05	0.002442609
ENSMUSG00000033871	Ppargc1b	443.9215239	-0.403198995	0.11686859	-3.450020186	0.000560545	0.015129068
ENSMUSG00000048022	Tmem229a	1004.048627	-0.404850483	0.07569635	-5.348348799	8.88E-08	1.09E-05
ENSMUSG00000041552	Ptchd1	370.7431107	-0.405956491	0.114072508	-3.558758363	0.000372612	0.010950204
ENSMUSG00000024960	Plcb3	1077.947688	-0.406628112	0.071318458	-5.70158307	1.19E-08	1.87E-06
ENSMUSG00000022935	Grik1	289.3160314	-0.407441486	0.121881691	-3.34292609	0.000829	0.020560863
ENSMUSG00000041920	Slc16a6	243.8650501	-0.416575275	0.135170853	-3.081842472	0.002057237	0.040331663
ENSMUSG00000038418	Egr1	550.7694947	-0.419026484	0.125040713	-3.351120392	0.000804853	0.020062964
ENSMUSG00000001089	Luzp1	2731.193758	-0.423000216	0.064801462	-6.527633821	6.68E-11	1.54E-08
ENSMUSG00000043144	Aqp6	689.7312159	-0.424740908	0.10063386	-4.220656037	2.44E-05	0.001184468
ENSMUSG00000025402	Nab2	592.2497624	-0.43022475	0.100369241	-4.286420277	1.82E-05	0.000941771
ENSMUSG00000107068	Gm42742	743.8402637	-0.433703389	0.087092767	-4.979786559	6.37E-07	5.63E-05
ENSMUSG00000038128	Camk4	15355.22203	-0.433806737	0.056445201	-7.685449346	1.52E-14	6.90E-12
ENSMUSG00000062785	Kcnc3	14729.91952	-0.43408641	0.046490911	-9.337016695	9.91E-21	1.13E-17
ENSMUSG00000027861	Casq2	444.9392255	-0.435522015	0.108132612	-4.027665706	5.63E-05	0.002406566
ENSMUSG00000042978	Sbk1	8026.135698	-0.436172401	0.056763027	-7.68409334	1.54E-14	6.90E-12
ENSMUSG00000054459	Vsnl1	5972.19965	-0.43663323	0.06432621	-6.787796579	1.14E-11	3.12E-09
ENSMUSG00000105843	Gm19439	273.2627729	-0.43921135	0.14528497	-3.023102467	0.002501975	0.046934259
ENSMUSG00000051111	Sv2c	1260.186066	-0.443377821	0.066407227	-6.67665011	2.44E-11	6.23E-09
ENSMUSG00000030376	Slc8a2	2227.397526	-0.445692772	0.060298355	-7.391458221	1.45E-13	5.50E-11
ENSMUSG00000031824	6430548M08Rik	6584.736905	-0.454776106	0.108131858	-4.205755035	2.60E-05	0.001252916
ENSMUSG00000027296	Itpka	646.8648566	-0.455770677	0.084326937	-5.404805341	6.49E-08	8.13E-06
ENSMUSG00000027849	Syt6	331.1780222	-0.457497923	0.132460607	-3.453841349	0.000552662	0.015062223
ENSMUSG00000036452	Arhgap26	3581.523626	-0.459176537	0.050693675	-9.057866352	1.33E-19	1.23E-16
ENSMUSG00000041930	Fam222a	417.3196215	-0.459805372	0.116106461	-3.960204852	7.49E-05	0.00303276
ENSMUSG00000053965	Pde5a	1857.832996	-0.462181726	0.055998119	-8.253522299	1.54E-16	1.14E-13
ENSMUSG00000035109	Shc4	305.9509062	-0.467915386	0.143847693	-3.252852894	0.001142526	0.025903104
ENSMUSG00000042532	Golga7b	1525.587869	-0.468608552	0.062756511	-7.467090557	8.20E-14	3.28E-11
ENSMUSG00000097391	Mirg	578.7860248	-0.470125813	0.091176975	-5.156190077	2.52E-07	2.65E-05
ENSMUSG00000043079	Synpo	231.1266672	-0.470649593	0.150985584	-3.117182322	0.001825886	0.036871925
ENSMUSG00000086228	Ubap1l	228.9901509	-0.473443047	0.151218627	-3.130851377	0.001743003	0.035984745
ENSMUSG00000021071	Trim9	3647.309107	-0.473904761	0.055238356	-8.579269755	9.55E-18	7.84E-15
ENSMUSG00000056900	Usp13	323.0540858	-0.475654021	0.114353855	-4.15949267	3.19E-05	0.001496761
ENSMUSG00000022895	Ets2	1317.631324	-0.475808513	0.085785085	-5.54651796	2.91E-08	4.10E-06
ENSMUSG00000040372	Gpr63	402.7881441	-0.47606848	0.10740551	-4.43244	9.32E-06	0.000559869
ENSMUSG00000007682	Dio2	886.9015628	-0.480852557	0.09106609	-5.280259196	1.29E-07	1.50E-05
ENSMUSG00000027931	Npr1	240.4294474	-0.482043517	0.145040217	-3.323516237	0.000888902	0.02150533
ENSMUSG00000064065	Ipcef1	1699.395495	-0.482063449	0.06729653	-7.163273468	7.88E-13	2.71E-10
ENSMUSG00000029436	Mmp17	747.5577415	-0.484643319	0.096874556	-5.002792651	5.65E-07	5.16E-05
ENSMUSG00000044164	Rnf182	704.2635627	-0.489177182	0.086004025	-5.687840589	1.29E-08	2.00E-06
ENSMUSG00000022602	Arc	240.5512539	-0.492611419	0.141224862	-3.488135243	0.000486402	0.013721697
ENSMUSG00000029471	Camkk2	3959.009068	-0.493153566	0.059902894	-8.232549903	1.83E-16	1.18E-13
ENSMUSG00000032502	Stac	185.4671376	-0.503852595	0.157546653	-3.198116774	0.001383283	0.030070121
ENSMUSG00000040424	Hipk4	264.2140889	-0.50412108	0.129397665	-3.895905525	9.78E-05	0.003775876
ENSMUSG00000102813	Gm37795	192.052489	-0.507174559	0.157465779	-3.22085574	0.001278085	0.028282406
ENSMUSG00000026208	Des	229.1825555	-0.508970936	0.158255611	-3.216132009	0.00129931	0.028623559
ENSMUSG00000036800	Fam135b	589.7922026	-0.510390866	0.110523351	-4.617946006	3.88E-06	0.000266818
ENSMUSG00000037992	Rara	233.5206256	-0.517118236	0.144889616	-3.569049664	0.000358279	0.010677566
ENSMUSG00000039114	Nrn1	1346.45094	-0.518900939	0.071835872	-7.2234237	5.07E-13	1.81E-10
ENSMUSG00000039145	Camk1d	1234.779159	-0.529480289	0.087000525	-6.085943602	1.16E-09	2.14E-07
ENSMUSG00000070305	Mpzl3	286.955716	-0.540883127	0.129240937	-4.185075855	2.85E-05	0.00135762
ENSMUSG00000042425	Frmpd3	305.7775271	-0.543917982	0.12607239	-4.314330684	1.60E-05	0.00084999
ENSMUSG00000037239	Spred3	531.1755177	-0.548074196	0.103772746	-5.281484952	1.28E-07	1.50E-05
ENSMUSG00000095332	Gm9821	224.3393531	-0.562821685	0.151346587	-3.718760342	0.000200203	0.00683464
ENSMUSG00000078247	Airn	347.7989711	-0.569577527	0.111184196	-5.122828139	3.01E-07	3.07E-05
ENSMUSG00000002055	Spag5	501.492459	-0.573477622	0.103444162	-5.54383745	2.96E-08	4.13E-06
ENSMUSG00000042671	Rgs8	17369.47019	-0.574786016	0.046721068	-12.30250169	8.78E-35	6.49E-31
ENSMUSG00000029528	Pxn	2923.937047	-0.579917345	0.071375873	-8.12483715	4.48E-16	2.65E-13
ENSMUSG00000025352	Gdf11	285.2708603	-0.609279376	0.132516698	-4.597755487	4.27E-06	0.000287489
ENSMUSG00000032890	Rims3	4337.152323	-0.622970985	0.130306608	-4.780808863	1.75E-06	0.000141028
ENSMUSG00000020788	Atp2a3	3748.004946	-0.630114574	0.061494262	-10.2467214	1.22E-24	3.02E-21
ENSMUSG00000021572	Cep72	221.380243	-0.642035156	0.142869263	-4.493864825	6.99E-06	0.000443727
ENSMUSG00000032092	Mpzl2	102.2548037	-0.648587204	0.201663442	-3.216186318	0.001299065	0.028623559
ENSMUSG00000026655	Fam107b	2208.668119	-0.654556147	0.070308336	-9.309794331	1.28E-20	1.35E-17
ENSMUSG00000038781	Stap2	355.5999173	-0.657244531	0.116662386	-5.633731279	1.76E-08	2.63E-06
ENSMUSG00000078117	Gm16485	111.9556399	-0.657879718	0.191200218	-3.440789587	0.000580019	0.015532331
ENSMUSG00000021587	Pcsk1	220.650566	-0.663633444	0.142177181	-4.667650867	3.05E-06	0.000222947
ENSMUSG00000026259	Ngef	124.3383267	-0.677315491	0.187158809	-3.618934612	0.000295818	0.009284049
ENSMUSG00000022519	Srl	188.5057993	-0.682543598	0.164700847	-4.144141392	3.41E-05	0.001575619
ENSMUSG00000026837	Col5a1	457.329734	-0.684805353	0.100558066	-6.810048931	9.76E-12	2.72E-09
ENSMUSG00000047419	Cmya5	521.2785696	-0.687713686	0.101899083	-6.748968331	1.49E-11	3.93E-09
ENSMUSG00000032452	Clstn2	1089.854328	-0.694063538	0.07285701	-9.526379722	1.63E-21	2.19E-18
ENSMUSG00000067028	Cntnap5b	477.1895696	-0.698912354	0.103150973	-6.775625384	1.24E-11	3.33E-09
ENSMUSG00000046613	Vwa5b2	300.8689607	-0.700294296	0.120064492	-5.832651149	5.46E-09	8.86E-07
ENSMUSG00000066129	Kndc1	5348.440832	-0.706023779	0.05430196	-13.00181027	1.19E-38	1.77E-34
ENSMUSG00000027489	Necab3	197.8883239	-0.711671816	0.164897738	-4.315837355	1.59E-05	0.000849046
ENSMUSG00000078958	Atp6ap1l	78.22086194	-0.754114095	0.237217082	-3.179004172	0.00147782	0.031844213
ENSMUSG00000087651	1500009L16Rik	81.5064601	-0.754337325	0.224359074	-3.362187728	0.000773275	0.019506068
ENSMUSG00000006403	Adamts4	572.617644	-0.759144407	0.089870347	-8.447106698	2.99E-17	2.32E-14
ENSMUSG00000070867	Trabd2b	322.789904	-0.76025232	0.125799712	-6.043355029	1.51E-09	2.75E-07
ENSMUSG00000024190	Dusp1	403.5908888	-0.767487281	0.239440251	-3.205339442	0.001349033	0.029499118
ENSMUSG00000026185	Igfbp5	3345.700234	-0.785370536	0.068978843	-11.38567277	4.93E-30	1.82E-26
ENSMUSG00000028364	Tnc	234.2272113	-0.787870881	0.169166647	-4.657365347	3.20E-06	0.000232079
ENSMUSG00000011171	Vipr2	435.159708	-0.79205684	0.11458776	-6.912228998	4.77E-12	1.38E-09
ENSMUSG00000029602	Rasal1	191.209484	-0.792827797	0.167223122	-4.741137399	2.13E-06	0.000162248
ENSMUSG00000050505	Pcdh20	209.6202676	-0.796097917	0.14101225	-5.645594033	1.65E-08	2.48E-06
ENSMUSG00000092090	Gm3294	322.6114138	-0.809274639	0.120034776	-6.742001481	1.56E-11	4.05E-09
ENSMUSG00000006398	Cdc20	84.41818726	-0.817187526	0.222581366	-3.671410328	0.000241216	0.008048873
ENSMUSG00000104117	Gm20743	125.0700627	-0.82086222	0.183713119	-4.468174211	7.89E-06	0.00048998
ENSMUSG00000090546	Cdr1	2198.833249	-0.821070804	0.150613529	-5.451507654	4.99E-08	6.42E-06
ENSMUSG00000028370	Pappa	158.2155596	-0.841090525	0.171809195	-4.895491905	9.81E-07	8.38E-05
ENSMUSG00000045991	Onecut2	87.99335531	-0.843995986	0.240533119	-3.508855623	0.000450039	0.012917434
ENSMUSG00000027855	Sycp1	293.7365505	-0.844838407	0.120877478	-6.98921271	2.76E-12	8.88E-10
ENSMUSG00000002020	Ltbp2	1216.706781	-0.860804651	0.071741705	-11.99866446	3.61E-33	1.78E-29
ENSMUSG00000057378	Ryr3	594.8271764	-0.87289643	0.089003549	-9.807433919	1.05E-22	1.72E-19
ENSMUSG00000044933	Sstr3	202.6865255	-0.879055604	0.167395692	-5.251363352	1.51E-07	1.70E-05
ENSMUSG00000038843	Gcnt1	125.9412181	-0.881851105	0.186286684	-4.733838658	2.20E-06	0.000166391
ENSMUSG00000071341	Egr4	68.55617291	-0.893815865	0.2763594	-3.234251724	0.001219619	0.02728227
ENSMUSG00000037579	Kcnh3	43.12283616	-0.934624561	0.309456075	-3.0202172	0.002525935	0.047255832
ENSMUSG00000027857	Tshb	83.83700249	-0.985565915	0.222803629	-4.423473356	9.71E-06	0.000576597
ENSMUSG00000028463	Car9	101.0892752	-1.043692964	0.206961506	-5.042932793	4.58E-07	4.32E-05
ENSMUSG00000101942	Gm19582	35.33896821	-1.051803637	0.339571547	-3.097443367	0.001951977	0.03883462
ENSMUSG00000087040	Gm14033	303.446347	-1.08229194	0.118595728	-9.125893118	7.11E-20	7.01E-17
ENSMUSG00000060402	Chst8	165.9764376	-1.10895887	0.15875858	-6.985190148	2.84E-12	8.95E-10
ENSMUSG00000050503	Fbxl22	81.8974629	-1.125272105	0.271409762	-4.146026647	3.38E-05	0.001567608
ENSMUSG00000042678	Myo15	119.5210714	-1.173517116	0.236117583	-4.970053915	6.69E-07	5.89E-05
ENSMUSG00000049709	Nlrp10	48.29031934	-1.386388539	0.305831464	-4.533178247	5.81E-06	0.000383426
ENSMUSG00000085845	Gm13944	65.91942074	-1.387396964	0.263122644	-5.272814765	1.34E-07	1.53E-05
ENSMUSG00000056457	Prl2c3	24.24946883	-1.452910814	0.416530158	-3.488128738	0.000486414	0.013721697
ENSMUSG00000026525	Opn3	118.5414429	-1.576061581	0.20965541	-7.517390463	5.59E-14	2.29E-11
