# Supplementary material for: Motor dysfunction and neurodegeneration in a C9orf72 mouse line expressing poly-PR
Source: Nat Commun. 2019 Jul 2;10:2906. doi: 10.1038/s41467-019-10956-w (PMC6606620; doi:10.1038/s41467-019-10956-w)
Supplement: Supplementary file 5 — Supplementary Data 2 [file 41467_2019_10956_MOESM5_ESM.csv]

Differentially expressed genes of the cerebellum at 2 months old
genes	mgi_symbol	baseMean	log2FoldChange	lfcSE	stat	pvalue	padj
ENSMUSG00000052276	Ostn	26.30897139	2.29928107	0.540187362	4.256451064	2.08E-05	0.012875859
ENSMUSG00000027313	Chac1	70.20197204	1.301149915	0.257093874	5.060991513	4.17E-07	0.000775689
ENSMUSG00000031837	Necab2	61.21122258	1.272800604	0.292043994	4.358249541	1.31E-05	0.009378174
ENSMUSG00000040125	Gpr26	265.8630996	1.145736659	0.155311513	7.377023381	1.62E-13	3.01E-09
ENSMUSG00000038539	Atf5	392.0650545	0.923462485	0.196385067	4.702305014	2.57E-06	0.003189443
ENSMUSG00000041453	Rpl21	187.3611362	0.857975006	0.186866976	4.591367731	4.40E-06	0.004549801
ENSMUSG00000046607	Hrk	173.2759682	0.80465808	0.2079813	3.868896279	0.000109329	0.048411982
ENSMUSG00000052854	Nrk	1208.844637	0.738505621	0.180614146	4.08885814	4.34E-05	0.02303505
ENSMUSG00000078307	AI593442	836.5884703	0.710571817	0.11088416	6.40823556	1.47E-10	1.37E-06
ENSMUSG00000021327	Zkscan3	1637.984731	0.632495919	0.154243621	4.100629356	4.12E-05	0.022858275
ENSMUSG00000025813	Homer2	506.2925157	0.602594386	0.140885393	4.27719561	1.89E-05	0.012137599
ENSMUSG00000038860	Garnl3	2810.880104	-0.388004416	0.098978432	-3.920090569	8.85E-05	0.040151584
ENSMUSG00000021097	Clmn	3424.788301	-0.391768054	0.095614694	-4.097362428	4.18E-05	0.022858275
ENSMUSG00000040105	Plpp6	941.7248989	-0.393606605	0.100397612	-3.920477758	8.84E-05	0.040151584
ENSMUSG00000024960	Plcb3	1002.868363	-0.425480685	0.108292989	-3.928977202	8.53E-05	0.040151584
ENSMUSG00000032890	Rims3	4771.109081	-0.448025159	0.103780446	-4.317047934	1.58E-05	0.010892217
ENSMUSG00000053965	Pde5a	1771.566628	-0.448166272	0.094285625	-4.753283147	2.00E-06	0.00286323
ENSMUSG00000090546	Cdr1	2565.317247	-0.466977928	0.114398731	-4.082020181	4.46E-05	0.023064578
ENSMUSG00000032452	Clstn2	946.5927198	-0.482007861	0.108108335	-4.458563374	8.25E-06	0.006975163
ENSMUSG00000038418	Egr1	528.3984005	-0.509244629	0.127850312	-3.983131685	6.80E-05	0.033287015
ENSMUSG00000030306	Tmtc1	807.1924451	-0.520909174	0.112687294	-4.622607899	3.79E-06	0.004404769
ENSMUSG00000042671	Rgs8	17638.50938	-0.540183115	0.126158487	-4.281781809	1.85E-05	0.012137599
ENSMUSG00000002055	Spag5	471.4594514	-0.541128602	0.133131883	-4.064605636	4.81E-05	0.024184309
ENSMUSG00000027861	Casq2	459.8767823	-0.574269908	0.127085956	-4.518751906	6.22E-06	0.005784465
ENSMUSG00000006403	Adamts4	646.2978313	-0.628880526	0.138381651	-4.544536934	5.51E-06	0.005389128
ENSMUSG00000024190	Dusp1	722.8451533	-0.663057053	0.133952803	-4.949930414	7.42E-07	0.001255196
ENSMUSG00000002020	Ltbp2	725.7191246	-0.671920461	0.151864541	-4.424472331	9.67E-06	0.007192092
ENSMUSG00000020848	Doc2b	1500.176269	-0.67331692	0.14660183	-4.59282752	4.37E-06	0.004549801
ENSMUSG00000026655	Fam107b	2189.120764	-0.679099195	0.14333695	-4.737781831	2.16E-06	0.002870339
ENSMUSG00000037992	Rara	255.7517026	-0.689256309	0.155319986	-4.437653684	9.09E-06	0.007047463
ENSMUSG00000020788	Atp2a3	3606.272354	-0.69696878	0.125546373	-5.5514848	2.83E-08	6.58E-05
ENSMUSG00000027296	Itpka	686.6734965	-0.708301436	0.172367327	-4.10925579	3.97E-05	0.022858275
ENSMUSG00000025352	Gdf11	329.1362871	-0.716057435	0.171937493	-4.1646381	3.12E-05	0.018708797
ENSMUSG00000050505	Pcdh20	237.2762456	-0.766489694	0.150163238	-5.104376454	3.32E-07	0.000685826
ENSMUSG00000039168	Dap	212.8149273	-0.801372111	0.180341173	-4.443644765	8.84E-06	0.007047463
ENSMUSG00000026185	Igfbp5	3405.746442	-0.803973117	0.137077766	-5.865087675	4.49E-09	2.09E-05
ENSMUSG00000070867	Trabd2b	328.9805538	-0.921892253	0.159294234	-5.787354808	7.15E-09	2.66E-05
ENSMUSG00000087040	Gm14033	235.5929219	-1.168150097	0.260028555	-4.49239161	7.04E-06	0.006237217
ENSMUSG00000060402	Chst8	187.8766545	-1.186792847	0.207467658	-5.720375199	1.06E-08	3.29E-05
ENSMUSG00000026525	Opn3	144.8170923	-1.258237226	0.199785731	-6.297933402	3.02E-10	1.87E-06
ENSMUSG00000049709	Nlrp10	41.43494202	-1.901170516	0.338930802	-5.609317609	2.03E-08	5.40E-05
ENSMUSG00000056457	Prl2c3	23.05492848	-2.165777058	0.443791786	-4.880164811	1.06E-06	0.00164278
