# Supplementary material for: Motor dysfunction and neurodegeneration in a C9orf72 mouse line expressing poly-PR
Source: Nat Commun. 2019 Jul 2;10:2906. doi: 10.1038/s41467-019-10956-w (PMC6606620; doi:10.1038/s41467-019-10956-w)
Supplement: Supplementary file 6 — Supplementary Data 3 [file 41467_2019_10956_MOESM6_ESM.csv]

Differentially expressed genes of the cortex at 6 months old
genes	mgi_symbol	baseMean	log2FoldChange	lfcSE	stat	pvalue	padj
ENSMUSG00000055197	Fev	21.19605587	4.165860809	0.691017882	6.028586116	1.65E-09	3.72E-06
ENSMUSG00000035745	Grin3b	23.01598355	2.808113424	0.594469337	4.72373132	2.32E-06	0.001600945
ENSMUSG00000099032	Tcf24	17.28778419	2.778151698	0.661095217	4.202347296	2.64E-05	0.007914277
ENSMUSG00000073164	2410018L13Rik	125.6434662	2.768145635	0.294201925	9.408999046	5.01E-21	3.00E-17
ENSMUSG00000041596	Nlrp5-ps	20.74344098	2.397587997	0.531116848	4.514238266	6.35E-06	0.003263658
ENSMUSG00000031297	Slc7a3	295.1390426	2.233358584	0.277764344	8.040479765	8.95E-16	2.68E-12
ENSMUSG00000021919	Chat	40.78369261	2.080542604	0.443912545	4.686829939	2.77E-06	0.001837386
ENSMUSG00000050473	Slc35d3	83.61233828	2.079440134	0.464155193	4.480053579	7.46E-06	0.003439606
ENSMUSG00000090777	Ccdc188	62.39468102	2.051476161	0.410066407	5.0027901	5.65E-07	0.000564311
ENSMUSG00000023828	Slc22a3	52.16523239	1.97913247	0.362307291	5.462579752	4.69E-08	6.49E-05
ENSMUSG00000097466	D430036J16Rik	35.99683058	1.897847176	0.410041358	4.628428668	3.68E-06	0.002041661
ENSMUSG00000020303	Stc2	69.5335493	1.879270472	0.335763534	5.597005878	2.18E-08	3.56E-05
ENSMUSG00000036928	Stag3	66.47152562	1.87444179	0.389449522	4.813054538	1.49E-06	0.001161724
ENSMUSG00000005470	Asf1b	27.20157776	1.858417107	0.457881908	4.058725783	4.93E-05	0.012198574
ENSMUSG00000045573	Penk	2576.775277	1.851074768	0.452377597	4.091879834	4.28E-05	0.010988225
ENSMUSG00000048154	Kmt2d	5727.51329	1.728905238	0.199401901	8.670455159	4.30E-18	1.93E-14
ENSMUSG00000073779	Lrp8os2	33.268758	1.726898086	0.418614484	4.125270749	3.70E-05	0.010085595
ENSMUSG00000031027	Stk33	29.83807148	1.70425877	0.414447543	4.112121783	3.92E-05	0.010361646
ENSMUSG00000026247	Ecel1	103.4525316	1.698863218	0.413469811	4.108796274	3.98E-05	0.010361646
ENSMUSG00000042678	Myo15	34.81313827	1.594801824	0.42923289	3.715469759	0.000202827	0.034723901
ENSMUSG00000037469	Acp7	43.17653864	1.576297305	0.354148058	4.45095566	8.55E-06	0.003841875
ENSMUSG00000023945	Slc5a7	49.20380502	1.560600114	0.399190207	3.909414831	9.25E-05	0.020532579
ENSMUSG00000039103	Nexn	167.6551187	1.530925107	0.330477254	4.632467404	3.61E-06	0.002041661
ENSMUSG00000006179	Prss16	50.36060866	1.475798055	0.334197438	4.415946641	1.01E-05	0.004124625
ENSMUSG00000039087	Rreb1	1714.105022	1.475134261	0.242611365	6.080235603	1.20E-09	3.08E-06
ENSMUSG00000092035	Peg10	731.270216	1.469823695	0.179206791	8.201830329	2.37E-16	8.51E-13
ENSMUSG00000025409	Mbd6	2161.995241	1.469299167	0.151161631	9.720053683	2.48E-22	2.23E-18
ENSMUSG00000061762	Tac1	417.7597139	1.439298417	0.259110304	5.554771054	2.78E-08	4.16E-05
ENSMUSG00000097709	2810429I04Rik	56.65829435	1.405627343	0.339328989	4.1423733	3.44E-05	0.009654524
ENSMUSG00000062044	Lmtk3	10890.29902	1.389001089	0.129139469	10.75582158	5.56E-27	1.00E-22
ENSMUSG00000018822	Sfrp5	71.02588402	1.353289986	0.300271638	4.506885817	6.58E-06	0.003276127
ENSMUSG00000005667	Mthfd2	185.2216946	1.281162584	0.218387312	5.866469852	4.45E-09	8.89E-06
ENSMUSG00000048721	Fndc9	55.30232104	1.260661536	0.351901714	3.582425105	0.000340419	0.048955009
ENSMUSG00000064080	Fbln2	307.3903076	1.220018754	0.209196081	5.831938862	5.48E-09	9.85E-06
ENSMUSG00000059602	Syn3	202.3073821	1.138403776	0.293434103	3.879589197	0.000104633	0.022128039
ENSMUSG00000025140	Pycr1	75.02469656	1.128454831	0.297541825	3.792592287	0.000149083	0.027346048
ENSMUSG00000042349	Ikbke	63.83415319	1.120275733	0.293950624	3.81110173	0.000138349	0.026457003
ENSMUSG00000025905	Oprk1	168.7798896	1.114646342	0.262759658	4.242075627	2.21E-05	0.007238185
ENSMUSG00000025650	Col7a1	146.2307362	1.075186602	0.220305028	4.880445132	1.06E-06	0.000864863
ENSMUSG00000090799	Klhl33	106.7685602	1.07141948	0.258255192	4.148685148	3.34E-05	0.009541271
ENSMUSG00000000555	Itga5	122.8908593	1.04722535	0.286213865	3.658891055	0.000253309	0.041395294
ENSMUSG00000054871	Tmem158	967.1232484	1.046862031	0.235654664	4.442356505	8.90E-06	0.003901185
ENSMUSG00000105987	AI506816	110.0006183	1.033328443	0.237104036	4.358122532	1.31E-05	0.004716289
ENSMUSG00000067869	Tcea1-ps1	117.5455306	1.01468764	0.232054495	4.372626532	1.23E-05	0.004503561
ENSMUSG00000043557	Mdga1	345.226315	1.010754088	0.199144909	5.075470383	3.87E-07	0.000434276
ENSMUSG00000017491	Rarb	274.9700836	1.010602448	0.255299957	3.958490473	7.54E-05	0.017162517
ENSMUSG00000061718	Ppp1r1b	5457.335895	0.998978218	0.236919931	4.216522499	2.48E-05	0.007810738
ENSMUSG00000026355	Mcm6	186.5610497	0.995762714	0.236909032	4.203143744	2.63E-05	0.007914277
ENSMUSG00000031112	Stk26	178.8998735	0.958749659	0.251103666	3.818142817	0.00013446	0.025989833
ENSMUSG00000078700	D030028A08Rik	171.3127705	0.947070617	0.237827674	3.982171637	6.83E-05	0.015737858
ENSMUSG00000036181	Hist1h1c	318.2480107	0.940152697	0.247007344	3.806173052	0.000141134	0.026705458
ENSMUSG00000033327	Tnxb	184.2334431	0.891183668	0.229365803	3.885425182	0.000102151	0.021860303
ENSMUSG00000032586	Traip	386.6640472	0.885606593	0.191487222	4.624886116	3.75E-06	0.002041661
ENSMUSG00000048251	Bcl11b	1408.761386	0.865157133	0.186898698	4.629016379	3.67E-06	0.002041661
ENSMUSG00000038539	Atf5	431.1525527	0.862929374	0.191872534	4.497409601	6.88E-06	0.003276127
ENSMUSG00000020892	Aloxe3	165.9555809	0.850667856	0.227047355	3.746653888	0.000179209	0.031276335
ENSMUSG00000020121	Srgap1	329.7334415	0.847633205	0.205730148	4.120121497	3.79E-05	0.010159731
ENSMUSG00000032128	Robo3	2153.112028	0.841569545	0.208025718	4.045507217	5.22E-05	0.012682786
ENSMUSG00000027849	Syt6	633.51301	0.835829266	0.229853919	3.636349864	0.000276529	0.043990087
ENSMUSG00000073771	Btbd19	174.0783523	0.826892089	0.204900888	4.035571045	5.45E-05	0.012883507
ENSMUSG00000015568	Lpl	347.3819769	0.823379886	0.166476866	4.94591175	7.58E-07	0.000717037
ENSMUSG00000022840	Adcy5	4366.596627	0.808165853	0.214063296	3.775359292	0.000159777	0.028437177
ENSMUSG00000034768	Asb16	120.3583015	0.80505387	0.224555312	3.585102756	0.000336946	0.04884623
ENSMUSG00000036057	Ptpn23	2126.01341	0.801576482	0.174052787	4.605364241	4.12E-06	0.002176918
ENSMUSG00000063632	Sox11	232.1826403	0.80109393	0.186534818	4.294608033	1.75E-05	0.006049693
ENSMUSG00000025403	Shmt2	663.1458187	0.796155827	0.186598066	4.266688512	1.98E-05	0.006728989
ENSMUSG00000018476	Kdm6b	790.3698788	0.786130978	0.179208512	4.38668326	1.15E-05	0.004310203
ENSMUSG00000097929	Tunar	160.514182	0.757647513	0.212467173	3.565950929	0.000362539	0.049706403
ENSMUSG00000038384	Setd1b	1196.153172	0.752230052	0.169934613	4.426585259	9.57E-06	0.004097524
ENSMUSG00000006307	Kmt2b	2124.097529	0.75113684	0.173322474	4.333753291	1.47E-05	0.005166812
ENSMUSG00000030166	Rad52	456.2061252	0.746283527	0.169380353	4.405962747	1.05E-05	0.004124625
ENSMUSG00000034472	Rasd2	2875.31888	0.737168546	0.198125424	3.720716554	0.000198658	0.034337325
ENSMUSG00000028626	Col9a2	197.5792151	0.726373918	0.203309761	3.572744922	0.000353259	0.049226206
ENSMUSG00000020241	Col6a2	664.4898425	0.725176024	0.18964549	3.823850628	0.000131384	0.0259533
ENSMUSG00000032714	Syde1	436.9071504	0.721401718	0.173875693	4.148950922	3.34E-05	0.009541271
ENSMUSG00000042997	Nhlrc3	368.164094	0.693380435	0.190051963	3.648372915	0.000263906	0.042356976
ENSMUSG00000036782	Klhl13	452.8707043	0.693225994	0.18841136	3.67932163	0.000233855	0.038923896
ENSMUSG00000027210	Meis2	1840.175645	0.681845768	0.138197632	4.933845514	8.06E-07	0.000724668
ENSMUSG00000041313	Slc7a1	1074.573508	0.648005414	0.157014601	4.127039208	3.67E-05	0.010085595
ENSMUSG00000021303	Gng4	906.5493278	0.643127025	0.152290335	4.22303244	2.41E-05	0.007737291
ENSMUSG00000026207	Speg	5270.196521	0.629895947	0.132845809	4.741556768	2.12E-06	0.001588496
ENSMUSG00000031932	Gpr83	583.5000244	0.6146268	0.160588465	3.827340892	0.000129535	0.02587247
ENSMUSG00000023764	Sfi1	1578.566113	0.610998133	0.130541632	4.680484849	2.86E-06	0.001837386
ENSMUSG00000032564	Cpne4	715.7345869	0.573898362	0.151998708	3.775679201	0.000159572	0.028437177
ENSMUSG00000042826	Fgf11	522.3772925	0.562654759	0.157400142	3.574677583	0.00035066	0.049226206
ENSMUSG00000046574	Prr12	1942.162503	0.536152733	0.14178951	3.781328627	0.000155994	0.028324654
ENSMUSG00000023009	Nckap5l	743.8906485	0.531601205	0.149151201	3.564176506	0.000365	0.049706403
ENSMUSG00000010755	Cars	1110.812033	0.530480562	0.139872551	3.792599449	0.000149079	0.027346048
ENSMUSG00000022494	Shisa9	1034.886185	0.514807339	0.143368294	3.59080327	0.00032966	0.048232786
ENSMUSG00000024817	Uhrf2	945.0295601	0.47539929	0.132944133	3.575932831	0.000348981	0.049226206
ENSMUSG00000048142	Nat8l	10304.77832	-0.443687561	0.123326167	-3.597675752	0.000321074	0.047699321
ENSMUSG00000004187	Kifc2	12525.10117	-0.44914441	0.122893147	-3.654755547	0.000257427	0.041689282
ENSMUSG00000033615	Cplx1	17966.38315	-0.465162801	0.129553383	-3.590510648	0.000330031	0.048232786
ENSMUSG00000024403	Atp6v1g2	7941.225402	-0.497906102	0.13925018	-3.575622673	0.000349395	0.049226206
ENSMUSG00000022537	Tmem44	2082.914078	-0.509625008	0.132377074	-3.849798099	0.000118215	0.024425712
ENSMUSG00000052373	Mpp3	1128.08527	-0.521650202	0.137459134	-3.794947543	0.000147675	0.027346048
ENSMUSG00000037126	Psd	10318.34144	-0.557478419	0.151252236	-3.685753248	0.000228027	0.03830857
ENSMUSG00000026202	Tuba4a	9117.184001	-0.56847518	0.15767905	-3.605267655	0.000311831	0.04671234
ENSMUSG00000053137	Mapk11	1384.800815	-0.573596972	0.156192706	-3.672367218	0.000240314	0.039631971
ENSMUSG00000050821	Fam131a	5427.30171	-0.585730215	0.161181136	-3.633987378	0.000279075	0.044005645
ENSMUSG00000066057	Gm1976	544.5168126	-0.588665541	0.162883637	-3.614025023	0.00030148	0.046653867
ENSMUSG00000030616	Sytl2	1892.316693	-0.592042566	0.134387624	-4.405484275	1.06E-05	0.004124625
ENSMUSG00000002055	Spag5	586.7785723	-0.595746797	0.15263691	-3.903032355	9.50E-05	0.020573856
ENSMUSG00000007207	Stx1a	6145.172896	-0.616566204	0.153423394	-4.018723541	5.85E-05	0.013660424
ENSMUSG00000062380	Tubb3	5783.856344	-0.627817984	0.153603596	-4.087260982	4.36E-05	0.011051341
ENSMUSG00000025889	Snca	3487.88051	-0.6682107	0.187237332	-3.568789902	0.000358634	0.049590788
ENSMUSG00000054934	Kcnmb4	819.7178567	-0.673110097	0.186572585	-3.607765285	0.000308846	0.046653867
ENSMUSG00000000308	Ckmt1	2948.074409	-0.676968994	0.162705319	-4.160705978	3.17E-05	0.009349445
ENSMUSG00000059173	Pde1a	3265.655949	-0.680336664	0.127312391	-5.343836967	9.10E-08	0.000109054
ENSMUSG00000007682	Dio2	1239.648662	-0.687161814	0.145376221	-4.726782763	2.28E-06	0.001600945
ENSMUSG00000051985	Igfn1	1126.103539	-0.695187181	0.192457595	-3.612157683	0.00030366	0.046653867
ENSMUSG00000020251	Glt8d2	311.6531126	-0.716918466	0.181705279	-3.945501595	7.96E-05	0.017893558
ENSMUSG00000079523	Tmsb10	2004.988855	-0.742252351	0.194381241	-3.818539004	0.000134244	0.025989833
ENSMUSG00000031283	Chrdl1	333.1339573	-0.758744389	0.187792413	-4.040335694	5.34E-05	0.01279286
ENSMUSG00000039007	Cpq	191.0053829	-0.762800927	0.206242338	-3.698566145	0.000216821	0.036769543
ENSMUSG00000023236	Scg5	5385.622612	-0.781434944	0.167417976	-4.667568937	3.05E-06	0.001889244
ENSMUSG00000037010	Apln	656.7924494	-0.800828173	0.162824595	-4.918348948	8.73E-07	0.000747093
ENSMUSG00000014313	Cox6c	2341.887869	-0.805017882	0.223091027	-3.608472699	0.000308005	0.046653867
ENSMUSG00000026688	Mgst3	1477.538576	-0.81590987	0.201072184	-4.057795826	4.95E-05	0.012198574
ENSMUSG00000063882	Uqcrh	1515.88949	-0.823111128	0.214571157	-3.836075362	0.000125016	0.025250435
ENSMUSG00000041841	Rpl37	896.7602924	-0.916325386	0.244458821	-3.748383389	0.000177978	0.031276335
ENSMUSG00000016427	Ndufa1	404.2719747	-0.955587093	0.226819369	-4.212987186	2.52E-05	0.007810738
ENSMUSG00000039323	Igfbp2	567.6302748	-1.001863325	0.222836089	-4.495965303	6.93E-06	0.003276127
ENSMUSG00000031698	Mylk3	106.3441536	-1.006767294	0.257871925	-3.904136891	9.46E-05	0.020573856
ENSMUSG00000041453	Rpl21	405.7366008	-1.097218058	0.248765793	-4.410646837	1.03E-05	0.004124625
ENSMUSG00000061086	Myl4	371.3132927	-1.139589948	0.259372204	-4.393647162	1.11E-05	0.004263168
ENSMUSG00000037185	Krt80	82.39489555	-1.198951117	0.309483794	-3.874035212	0.000107048	0.022375508
ENSMUSG00000020163	Uqcr11	929.2135979	-1.238125425	0.246504736	-5.022724694	5.09E-07	0.000538683
ENSMUSG00000053368	Rxfp2	36.74177185	-1.474192213	0.408252701	-3.610979689	0.000305043	0.046653867
ENSMUSG00000084093	Gm16418	61.04833497	-1.626065631	0.422836557	-3.845612697	0.000120252	0.024564118
ENSMUSG00000043424	Eif3j2	72.77837876	-1.773302137	0.417598883	-4.246424525	2.17E-05	0.007230643
ENSMUSG00000043366	Olfr78	51.01151671	-1.879904693	0.346562138	-5.424437596	5.81E-08	7.46E-05
