# Supplementary material for: Motor dysfunction and neurodegeneration in a C9orf72 mouse line expressing poly-PR
Source: Nat Commun. 2019 Jul 2;10:2906. doi: 10.1038/s41467-019-10956-w (PMC6606620; doi:10.1038/s41467-019-10956-w)
Supplement: Supplementary file 7 — Supplementary Data 4 [file 41467_2019_10956_MOESM7_ESM.csv]

Differentially expressed genes of the spinal cord at 6 months old
genes	mgi_symbol	baseMean	log2FoldChange	lfcSE	stat	pvalue	padj
ENSMUSG00000068697	Myoz1	11.34107453	5.033578302	1.350075591	3.728367757	0.000192724	0.048438833
ENSMUSG00000068129	Cst7	23.03703276	3.375423605	0.693491372	4.867289981	1.13E-06	0.000678797
ENSMUSG00000018930	Ccl4	10.97069662	3.054880356	0.8177262	3.735823011	0.000187102	0.047670062
ENSMUSG00000000982	Ccl3	23.6795204	2.763254	0.553244072	4.994638244	5.89E-07	0.000421669
ENSMUSG00000030577	Cd22	16.90547636	2.757326015	0.719080239	3.834517855	0.000125811	0.036001651
ENSMUSG00000030789	Itgax	59.10045346	2.526096914	0.406464465	6.214803833	5.14E-10	9.56E-07
ENSMUSG00000073489	Ifi204	27.96148074	2.329536264	0.55200899	4.220105661	2.44E-05	0.009083299
ENSMUSG00000079293	Clec7a	72.07649101	2.22245421	0.353430201	6.288240806	3.21E-10	6.64E-07
ENSMUSG00000058818	Pirb	35.15132345	2.088457975	0.49106602	4.252906718	2.11E-05	0.008176333
ENSMUSG00000062593	Gm49339	64.43207086	1.932437529	0.434255543	4.45000084	8.59E-06	0.003992738
ENSMUSG00000050335	Lgals3	121.2422705	1.619618185	0.306077133	5.291536054	1.21E-07	0.000112797
ENSMUSG00000040552	C3ar1	78.92956016	1.557930426	0.308260949	5.05393379	4.33E-07	0.000335403
ENSMUSG00000000682	Cd52	72.58030125	1.520203548	0.329439804	4.614510851	3.94E-06	0.001980654
ENSMUSG00000073409	H2-Q6	96.85990444	1.499169808	0.354842615	4.224886594	2.39E-05	0.009074078
ENSMUSG00000074151	Nlrc5	90.45001922	1.479191103	0.328932484	4.496944437	6.89E-06	0.003287588
ENSMUSG00000015568	Lpl	192.4191907	1.312865106	0.244388563	5.372039873	7.79E-08	8.04E-05
ENSMUSG00000038147	Cd84	112.4401354	1.226058311	0.262887211	4.663818784	3.10E-06	0.001649438
ENSMUSG00000034459	Ifit1	140.9553921	1.215661148	0.311645409	3.900783105	9.59E-05	0.028763061
ENSMUSG00000033220	Rac2	80.72002421	1.206357232	0.320969128	3.758483685	0.000170946	0.045420401
ENSMUSG00000044468	Tent5c	103.4587118	1.191229239	0.232292341	5.128146854	2.93E-07	0.000236618
ENSMUSG00000026395	Ptprc	144.7252183	1.110763415	0.255790719	4.342469566	1.41E-05	0.006093984
ENSMUSG00000025498	Irf7	117.3111099	1.098135942	0.271316701	4.04743216	5.18E-05	0.017835264
ENSMUSG00000015852	Fcrls	203.0386237	1.084491857	0.19965969	5.431701584	5.58E-08	6.49E-05
ENSMUSG00000046805	Mpeg1	1049.380551	1.084033617	0.152406326	7.112786255	1.14E-12	5.29E-09
ENSMUSG00000018774	Cd68	243.0977232	1.064056738	0.206172101	5.161012253	2.46E-07	0.000207648
ENSMUSG00000024300	Myo1f	113.7760368	1.06003921	0.266562303	3.976703374	6.99E-05	0.022407703
ENSMUSG00000026177	Slc11a1	107.6108516	1.055065642	0.24534931	4.300259253	1.71E-05	0.006903497
ENSMUSG00000028268	Gbp3	246.5783926	1.009643484	0.257359777	3.923081909	8.74E-05	0.027099801
ENSMUSG00000028859	Csf3r	240.6263795	0.968423194	0.181778789	5.327481814	9.96E-08	9.75E-05
ENSMUSG00000058715	Fcer1g	206.5940796	0.961266563	0.185724475	5.175766743	2.27E-07	0.000201026
ENSMUSG00000042622	Maff	97.24695699	0.95189607	0.244522261	3.892881024	9.91E-05	0.029244932
ENSMUSG00000037321	Tap1	177.3515951	0.943542687	0.249288383	3.78494447	0.000153743	0.043325216
ENSMUSG00000027995	Tlr2	99.14895505	0.934398704	0.248317402	3.762920744	0.00016794	0.045268466
ENSMUSG00000030579	Tyrobp	285.3676094	0.896948851	0.150647101	5.953973538	2.62E-09	4.43E-06
ENSMUSG00000005413	Hmox1	217.7949804	0.879737158	0.185206253	4.750040271	2.03E-06	0.001131821
ENSMUSG00000000290	Itgb2	215.2163939	0.87755433	0.208413201	4.210646577	2.55E-05	0.009286402
ENSMUSG00000006219	Fblim1	108.4716733	0.868287506	0.226440754	3.834501925	0.000125819	0.036001651
ENSMUSG00000021250	Fos	499.197935	0.86135162	0.175121318	4.918599466	8.72E-07	0.000569855
ENSMUSG00000036887	C1qa	1138.621198	0.835195052	0.116681265	7.157919039	8.19E-13	5.08E-09
ENSMUSG00000059498	Fcgr3	285.6975667	0.794847608	0.158030135	5.02972175	4.91E-07	0.000365427
ENSMUSG00000033880	Lgals3bp	839.5329585	0.762249774	0.140269269	5.434189412	5.50E-08	6.49E-05
ENSMUSG00000092035	Peg10	1767.723003	0.735767338	0.098166203	7.495118674	6.62E-14	6.16E-10
ENSMUSG00000036896	C1qc	1011.624814	0.732129762	0.109826269	6.666253626	2.62E-11	8.13E-08
ENSMUSG00000029135	Fosl2	289.3583866	0.728679264	0.152674802	4.772753937	1.82E-06	0.001056213
ENSMUSG00000036905	C1qb	1099.622133	0.715768896	0.109087575	6.561415434	5.33E-11	1.42E-07
ENSMUSG00000023992	Trem2	347.7953158	0.710179273	0.144527718	4.913792883	8.93E-07	0.000569855
ENSMUSG00000038642	Ctss	2138.667188	0.661061983	0.094104741	7.024746849	2.14E-12	7.98E-09
ENSMUSG00000105987	AI506816	256.2549345	0.620295529	0.166003108	3.736650099	0.000186488	0.047670062
ENSMUSG00000020120	Plek	370.8867271	0.591510474	0.15777963	3.748966039	0.000177565	0.04651456
ENSMUSG00000042406	Atf4	2880.26312	0.590075741	0.075308876	7.83540759	4.67E-15	8.69E-11
ENSMUSG00000021091	Serpina3n	1937.184382	0.559201319	0.102184418	5.472471539	4.44E-08	6.35E-05
ENSMUSG00000031762	Mt2	3432.647712	0.540349888	0.100339118	5.385236582	7.23E-08	7.92E-05
ENSMUSG00000037428	Vgf	4282.496681	0.463455075	0.081679801	5.674047585	1.39E-08	2.16E-05
ENSMUSG00000041313	Slc7a1	1502.424344	0.460657317	0.093854676	4.908197854	9.19E-07	0.000569855
ENSMUSG00000026456	Cyb5r1	625.9754331	0.454328343	0.113827024	3.991392617	6.57E-05	0.022170947
ENSMUSG00000016256	Ctsz	1238.062952	0.43428181	0.099745546	4.353896766	1.34E-05	0.005922396
ENSMUSG00000007891	Ctsd	12111.90037	0.39402488	0.072383183	5.443597062	5.22E-08	6.49E-05
ENSMUSG00000020932	Gfap	30301.5458	0.363049017	0.076486729	4.746562179	2.07E-06	0.001131821
ENSMUSG00000021665	Hexb	2735.790457	0.339534826	0.08519784	3.985251589	6.74E-05	0.022170947
ENSMUSG00000006740	Kif5b	10249.91068	-0.294908653	0.075413566	-3.910551756	9.21E-05	0.028077028
ENSMUSG00000031167	Rbm3	1495.03918	-0.32677803	0.086704598	-3.768866218	0.000163991	0.044853881
ENSMUSG00000004187	Kifc2	4839.08376	-0.334123944	0.07777274	-4.296157527	1.74E-05	0.006903497
ENSMUSG00000028917	Plekhm2	3965.506115	-0.336000753	0.084351028	-3.983362892	6.79E-05	0.022170947
ENSMUSG00000029608	Rph3a	17811.75644	-0.351096543	0.08477741	-4.14139263	3.45E-05	0.012346998
ENSMUSG00000031442	Mcf2l	3189.43414	-0.355059758	0.082232011	-4.317780313	1.58E-05	0.006662085
ENSMUSG00000062785	Kcnc3	18607.3214	-0.367095711	0.0812571	-4.517706294	6.25E-06	0.003059688
ENSMUSG00000004892	Bcan	8145.855161	-0.368205447	0.08377983	-4.394917582	1.11E-05	0.005026937
ENSMUSG00000023328	Ache	5458.369986	-0.380473898	0.092066343	-4.13260572	3.59E-05	0.01258674
ENSMUSG00000034227	Foxj1	754.2470856	-0.504398141	0.127352952	-3.960631705	7.48E-05	0.023564539
ENSMUSG00000016194	Hsd11b1	613.5514091	-0.55373472	0.128916247	-4.295305944	1.74E-05	0.006903497
ENSMUSG00000039323	Igfbp2	715.8356047	-0.557265157	0.120412001	-4.627986846	3.69E-06	0.001907624
ENSMUSG00000041653	Pnpla3	414.3463083	-0.566878667	0.149940129	-3.78070015	0.000156388	0.043412824
ENSMUSG00000076258	Gm23935	9882.921644	-0.617703274	0.095066471	-6.497593406	8.16E-11	1.90E-07
ENSMUSG00000076281	Gm24270	272.1066251	-1.038992847	0.208650333	-4.97958873	6.37E-07	0.000438933
