# Supplementary material for: Motor dysfunction and neurodegeneration in a C9orf72 mouse line expressing poly-PR
Source: Nat Commun. 2019 Jul 2;10:2906. doi: 10.1038/s41467-019-10956-w (PMC6606620; doi:10.1038/s41467-019-10956-w)
Supplement: Supplementary file 11 — Source Data [file 41467_2019_10956_MOESM11_ESM.xlsx]

## Sheet: Figure 1e
Figure 1e
		Control				Hetero				Homo
		Mice 1	Mice 2	Mice 3	Mice 4	Mice 1	Mice 2	Mice 3	Mice 4	Mice 1	Mice 2	Mice 3	Mice 4
	Hippo	0.979559	0.822037	1.12554	1.10336	4.2761	4.9802	5.47606	5.80998	9.67437	9.43308	10.9361	11.0954
	Cortex	1.49795	0.818721	0.869636	0.937625	5.22731	5.4272	4.87949	4.34914	8.82378	15.8832	14.0178	16.3177
	Cerebellum	1.10208	0.968424	0.987052	0.949247	2.71866	2.95869	2.50365	2.60787	6.0026	6.75542	6.68689	5.72651
	SC	0.950518	1.03035	1.06964	0.95464	3.71641	3.91886	3.88586	3.2162	9.36721	7.94558	6.3036	8.25583
	BS	1.20449	0.777864	1.0237	1.0426	3.6249	3.66248	3.65735	3.33652	6.30145	7.05013	7.13732	5.96907
	OB	0.755254	1.07851	1.23834	0.991391	0.830194	0.965544	1.03168	1.02477	1.59684	1.71167	1.90713	1.89637
	Heart	1.6139	0.81816	0.814405	0.929928	1.85512	0.728126	1.00305		0.703211	0.548761	0.618699	0.498339
	Liver	0.755595	0.931971	1.14591	1.24138	1.25146	1.9294	1.21122		0.381064	0.398253	0.643815	0.725482
	Kidney	0.838133	0.903618	1.23752	1.06697	1.48727	1.14475	0.988513		1.04842	0.639601	0.679743	0.48563

## Sheet: Figure 1g
Figure 1g
		2 months			12 months
		Mice 1	Mice 2	Mice 3	Mice 1	Mice 2	Mice 3
	Hippo	55.7236	59.7496	64.8795	63.8821	73.8579	62.4649
	Cortex	78.4802	58.4173	71.0448	55.3606	63.159	63.7575
	Cerebellum	94.1176	80.625	89.4753	90.1075	81.2599	91.6739
	SC	69.9977	60.202	59.0074	63.2976	70.0529	54.3651

## Sheet: Figure 2b
Figure 2b
	Mut/+; Cre-				Mut/Mut; Cre-						Mut/+; Cre+						Mut/Mut; Cre+
Day	Mice 1	Mice 2	Mice 3	Mice 4	Mice 1	Mice 2	Mice 3	Mice 4	Mice 5	Mice 6	Mice 1	Mice 2	Mice 3	Mice 4	Mice 5	Mice 6	Mice 1	Mice 2	Mice 3	Mice 4	Mice 5	Mice 6
11	7.2	6.8	7.6	7.5	6.8	5	6.7	6	6.4	8.9	5.7	6.1	6.7	6.3	8.4	7.7	6.2	4.4	4.9	8	5.8	5.7
12	7.5	7.3	7.7	7.8	8.8	5.3	7	6.3	6.8	9.3	6	6.3	6.9	6.5	8.9	7.8	7.1	4.8	5.1	8.3	5.9	5.8
13	7.8	7.8	8	8.2	9.8	5.7	6.9	6.3	7.1	9.3	6.3	6.4	7	6.5	9.4	8	7.7	5	5.4	8.6	6	5.9
14	8.2	8	8.1	8.4	9.8	5.9	7.2	6.6	7.2	9.9	6.6	6.6	7.1	6.6	9.6	8.1	7.5	5.3	5.7	8.8	6.1	6
15	8.4	8.2	8.2	8.7	9.9	6.2	7.4	6.5	7.4	10.3	6.9	6.6	7	6.7	10.1	7.9	7.6	5.4	5.8	9	6.1	5.8
16	8.8	8.4	8.4	8.5	10.2	6.5	7.9	6.9	7.7	10.3	7.3	6.9	7.6	6.9	10.1	7.8	7.5	5.6	5.9	9	5.8	5.7
17	8.7	8.4	8.9	8.5	10.2	6.4	8.3	7.3	8.1	10.6	7.4	7.1	7.8	7	10.6	8.4	7.5	5.6	5.8	8.8	6.1	5.9
18	8.9	8.6	9.5	8.7	10.6	6.5	9	7.9	8.2	11.1	7.5	7.4	8.6	7	10.9	8.9	7.5	5.5	5.8	9.2	6.3	6.1
19	9	8.7	10.5	8.5	12.5	6.5	9.8	9.2	9.2	12.3	7.5	8.4	9.9	8.2	11.7	9.4	7.9	5.4	5.8	9.4	6.4	6.8
20	9	9	11.1	9.3	13.8	6.7	10.9	10.2	10	13.1	7.6	9.5	10.6	9.3	12.4	11.1	9.3	5.3	5.7	9.3	6.9	7.2
21	10.5	10.2	12.1	11	14.4	7.5	11.8	11.1	11.3	14	8.1	10.4	11.5	10.3	13.1	12	9.8	4.9	5.7	9.7	7	7.6
22	11.2	11.3	13.3	11.7	15.7	8.3	12.9	12.5	12.3	14.9	9.2	12	13.3	11.3	14	13.6	10.6	4.7	6.2	11	7.5	8.4
23	12.2	11.8	13.7	12.5	16.2	9.1	13.6	13.4	13.5	16.1	10.3	12.8	14	12.4	14.6	14.6	10.8	4.8	7.2	12.1	7.9	9.1
24	13.3	12.7	14.6	13.7	16.9	10	14.2	14.5	14.5	17.4	11.2	13.4	15.4	12.6	15.6	15.7	11.6	4.9	7.7	13.2	8.2	9.2
25	14	13.6	15.1	14.2	17.3	10.7	15.1	15.7	15.8	18.7	11.9	14.7	16.5	13.8	16.9	17	12.3	5.4	8	14.5	9.1	10.1
26	14.9	14	16.2	15.7	18.4	11.2	15.9	16.7	17	19.8	13	16.3	17.3	15.2	17.1	18.2	12.8	5.2	8.9	15.2	9.5	10.8
27	16.3	15.5	17.4	16.6	19.1	12.3	17.1	18.3	18.2	20.5	14	17.8	18.8	16.3	18.3	19.7	13.2	5.2	9.3	15.9	10.1	11.7
28	17.1	16.5	18.8	17.7	21.1	12.9	18.2	19.3	19.8	21.2	15	19.1	19.5	18	19.1	20.7	14.1	5.2	9.9	16.5	9.8	12.3
29	18.6	17.1	19.5	18.9	22.3	14.5	19.5	20.7	20.3	21.8	16.4	20.1	20.7	18.9	19.8	21.1	14.5	4.8	10.5	17.2	10.3	13.1
30	20.1	18.2	19.9	20.2	23.3	15.3	20.1	21.3	21.3	22.2	17.2	21.3	21.4	19.6	20.9	21.9	14.6	4.9	11.8	18	10.5	13.5
31	20.9	19.7	20.3	21.7	23.9	16.8	20.6	21.5	22	23.7	18.7	22.5	21.8	20.5	22.3	22.1	15.9	5	12.3	19.4	9.9	12.8
32	21.9	20.6	21.1	22.6	23.4	17.3	21	22.1	23.1	23.5	19.4	22.8	22.4	21.1	22.6	22.5	14.5	4.7	12.9	20	8.1	11.8
33	22.8	21.4	21.9	23	24.2	18	21.5	22.6	22.7	23.7	20.4	23.6	22.9	21.6	22.8	23	15.1	4.1	13.7	19.9	7.4	12

## Sheet: Figure 2c
Figure 2c
	Age	Control	Homo
	5	0
	10	0
	15	0
	20	0
	25	0
	30	0
	35	0
	40	0
	45	0
	50	0
	55	0
	62	0
	20		1
	20		1
	25		1
	33		1
	37		1
	39		1
	44		1
	46		1
	61		1
	35		1
	59		1

## Sheet: Figure 3b
Figure 3b
		Mice 1	Mice 2	Mice 3	Mice 4	Mice 5	Mice 6	Mice 7	Mice 8
	Control	0	0	0	0	1	13	2	0
	Hetero	120	54	60	42	68	46

## Sheet: Figure 3c
Figure 3c
		Control						Hetero
		Mice 1	Mice 2	Mice 3	Mice 4	Mice 5		Mice 1	Mice 2	Mice 3	Mice 4	Mice 5	Mice 6	Mice 7
	2 months	24.57	25.3	24.97	25.12	27.54		27.11	25.53	26.74	25.65	24.6	26.7	29.25
	4 months	34.12	35.46	32.06	30.42	32.84		39.03	35.9	38.66	37.47	30.16	31.64	35.34
	6 months	37	38.4	37.2	31.5	36.3		41.5	37.5	38.9	40	32	34.6	35.1
	12 months	49.9	55	45.8	40	43.2		32.7	39.7	50.1	34.9	32.6	31.8

## Sheet: Figure 3d
Figure 3d
		Mice 1	Mice 2	Mice 3	Mice 4	Mice 5	Mice 6	Mice 7	Mice 8	Mice 9	Mice 10	Mice 11	Mice 12	Mice 13	Mice 14	Mice 15	Mice 16	Mice 17	Mice 18	Mice 19
	Control	120	120	52	120	120	120	120	120	120	120	85	120	120	120	120	120	120	18	120
	Hetero	15	10	2	15	1	8	6	1	8	22	3	2	19	63	12	85	8	9

## Sheet: Figure 3e
Figure 3e
		Mice 1	Mice 2	Mice 3	Mice 4	Mice 5	Mice 6	Mice 7	Mice 8	Mice 9	Mice 10	Mice 11	Mice 12	Mice 13	Mice 14	Mice 15	Mice 16	Mice 17	Mice 18	Mice 19
	Control	0	0	0	1	1	0	1	1	1	0	0	0	0	1	0	0	1	1	0
	Hetero	5	3	2	0	6	2	2	4	1	3	1	2	1	3	3	4	0	1

## Sheet: Figure 3g
Figure 3g
		Control		Hetero
		6m	12m	6m	12m
	Mice 1	8.3	8.3	7.3	6.4
	Mice 2	8.3	7.2	6.8	6
	Mice 3	7.9	8.6	4.6	6.3
	Mice 4	8.7	6.6	4.6	6.1
	Mice 5	8.5	5.9	8	4.4
	Mice 6	7.8	7.1	7.6	5.5
	Mice 7	6.8	6.9	7.2	5.8
	Mice 8	7.7	7.9	7.1	4.3
	Mice 9	8.5	6.6	7.1
	Mice 10	7.2	9	7.5
	Mice 11	7.4	7.7	5.4
	Mice 12	6.6	7.2	7.9
	Mice 13	8.8	7.9	7.9
	Mice 14	7.9	9.1	9.6
	Mice 15	7.7	6.4
	Mice 16	8.7	8.6
	Mice 17	8.3
	Mice 18	7
	Mice 19	8
	Mice 20	8.5
	Mice 21	8.3
	Mice 22	8.7

## Sheet: Figure 3h
Figure 3h
		Control		Hetero
		6m	12m	6m	12m
	Mice 1	8.2	8.2	6.8	6.7
	Mice 2	8.4	7.4	6.7	5.9
	Mice 3	7.8	8.8	4.3	6.1
	Mice 4	7.5	6.9	3.8	6
	Mice 5	8.1	5.9	7.8	4
	Mice 6	7.6	7.4	8.5	5.9
	Mice 7	7.1	5.3	7.1	5.9
	Mice 8	8.1	7.9	7.1	4.3
	Mice 9	8.5	6.7	8.8
	Mice 10	7.2	8.7	7.8
	Mice 11	7.1	8	5.4
	Mice 12	6.7	7.8	7.5
	Mice 13	8.3	7.9	7.8
	Mice 14	7.7	9.1	9.1
	Mice 15	7.6	7.2
	Mice 16	8.6	8.6
	Mice 17	8.5
	Mice 18	6.1
	Mice 19	8.5
	Mice 20	8.6
	Mice 21	8.4
	Mice 22	8.9

[truncated: 32 more sheets: Figure 3i, Figure 4a, Figure 4b, Figure 4c, Figure 4d, Figure 4e, Figure 5b, Figure 5d, Figure 5f, Figure 5h, Figure 6c, Figure 6d, Figure 6f, Figure 7e, Figure 7f, Figure S2b, Figure S2c, Figure S2e, Figure S2f, Figure S2g …]
